# Supplementary material for: A qualitative exploration of migraine in students attending Irish Universities
Source: PLoS One. 2024 Aug 23;19(8):e0305643. doi: 10.1371/journal.pone.0305643 (PMC11343468; doi:10.1371/journal.pone.0305643)
Supplement: S2 File — All transcript data imported to Microsoft Excel Spreadsheet. SI B2. Quantification Table. Grouped data created using Microsoft Excel Spreadsheet. SI B3. Themes. Grouped data created using Microsoft Excel Spreadsheet. SIB4. Additional Information. Grouped data created using Microsoft Excel Spreadsheet. SI B5. Reflexivity Memos. Researcher reflexivity table created using Microsoft Excel Spreadsheet. SI B6. Study Codebook. Refined grouped data table created using Microsoft Excel Spreadsheet. SI B7. Participant Comments. Participant comments imported to Microsoft Excel Spreadsheet. SI B Tabs P1-P20. Example Quotes. Relevant comments used for quotes, imported to Microsoft Excel Spreadsheet. (XLSX) [file pone.0305643.s003.xlsx]

## Sheet: Transcript Data
STATEMENTS GROUPED
	P1	Section	P2	Section	P3	Section	P4	Section	P5	Section	P6	Section	P7	Section	P8	Section	P9	Section	P10	Section	P11	Section	P12	Section	P13	Section	P14	Section	P15	Section	P16	Section	P17	Section	P18	Section	P19	Section	P20	Section
THEME 1: MIGRAINE CHARACTERISTICS
	FREQ: INCREASED: W/O MEDS, 3-4XPW IF UNMANAGED AND CURRENTLY 2XPW, FREQUENCY PROBABLY THE BEST IT'S BEEN. GETS M QUITE CLOSED TOGETHER (119). DUE TO RISK FACTORS, I WOULD HAVE GOT THEM ANYWAY, BUT MAYBE NOT THAT EARLY AND I'M NOT SURE, AND THEY'VE JUST BEEN GETTING PROGRESSIVELY WORSE, ONLY MAYBE, ONCE A MONTH, BEEN GETTING MORE FREQUENT. (330).	59	FREQUENCY: SAME: can be recurring over each day or having three-day span of headaches, 3 X PW up to 3 days duration. Tends to get a M every 2 weeks depending on triggers.	112	FREQUENCY: SAME probably once every two weeks. w/o meds, M lasts 1 day, but never really goes, gets recurring M on top. with medication, doesn’t really stop frequency, but stops symptom severity and 1 M on top of other.	67	FREQ: SAME: 3-4 months after using BBs	Ln52							FREQ - come in bouts of two weeks (362).		FREQ: INCREASED: now come back severely.		FREQ: INCREASED: Migraines have started to worsen.Migraine profile - come in bouts of two weeks (365).	365	FREQUENCY: INCREASED: headache had improved but they fluctuate and can get really bad.	255																	FREQ: INCREASED: since Covid started, like they've gotten a lot worse, a lot more frequent. One time when stressed - had like 4 really really bad migraines back to back, to back during the workday. So I've probably been having chronic migraines. I'm 24 now, so for at least 6 years, and only really got diagnosed like 2 months ago	3	n/a for theme
AURA VISUAL	VISUAL AURA 2-4hours prior - unilateral visual aura.	25					VISUAL AURA Visual issues	43			VISUAL: blurred vision, diplopia, flickering lights	34			VISUAL AURA: vision goes (374)	237	VISUAL: PHOTOPHOBIA	317	VISUAL: PHOTOPHOBIA, LIGHT/cant look at screens (365)	325			VISUAL: Visual disturbance, visual loss, undulating geometric lines, from centre to periphery, photophobia, phonophobia	40	VISUAL: visual disturbance - central vision gone	19	VISUAL: visual disturbance (blots)	14	VISUAL: VISUAL Heat wave (worms), photophobia.	33	VISUAL: visual disturbance, floaters	26	VISUAL: photophobia	9	VISUAL: phonophobia, squinty eyes	6	VISUAL: visual disturbance, lights, blindness (unilateral). 12.	12	VISUAL: visual, flashes, daily flashing	46
AURA SENSORY	SENSORY AURA: N&T (nose/arms)	25					SENSORY AURA dizzy, speech, confusion, faint, unilateral numbness	43	SENSORY: Dizziness behind eyes, impaired concentration	36	SENSORY: Parasthesis (limb to limb and tongue), loss of control over body.	34	SENSORY AURA: vertigo and balance issues.	29	SENSORY: movement sensitivity (312)	312	SENSORY: Hemiplegic - head numbness, dizzy.	317	SENSORY: movement sensitivity (325).	325					SENSORY: numbness -arms, face, mouth, COGNITIVE: impaired coordination - cannot type properly.	19	SENSORY: dizziness	14			SENSORY: dizziness (26).	26	SENSORY/COGNITIVE: confusion, impaired memory	9					SENSORY/COGNITIVE: Prodrome - memory, brain fog, confusion, vacant.	46
AURA AUDITORY									AUDITORY: Phonophobia.		AUDITORY: Phonophobia	34					AUDITORY: PHONOPHOBIA	317
AURA APHASIC					APHASIC AURA: Transient aphasia, impaired concentration (282).	282	APHASIC transient aphasia	43			APHASIC: Transient aphasia, Word finding difficulties	34			APHASIC: Transient aphasia, confusion, amnesia.	312									APHASIC: transient aphasia - slurred speech	19							APHASIC: transient aphasia - slurred speech/mixed words	9					APHASIC: transient aphasia - word finding difficulty, stuttering speech (37). (30).	30,37
PRODROME OTHER					PRODROME OTHER Headache behind eyes (20,282).	20282			PRODROME OTHER head tightening, nail lodged in head (36).	36	PRODROME OTHER: feeling off	34			PRODROME OTHER: headache, neck pain, neck stiffness (327).	312	PRODROME OTHER: Mood swings (?migraine/PMS), sometimes doesnt listen to symptoms, frowning (Ln 328)	317	OTHER: shadow of headache	325	PRODROME OTHER: fatigue, Prodrome - mood swings.Prodrome - neck pain (324).	324	PRODROME OTHER: Euphoric/overdrive up to 48hours before.	40			PRODROME OTHER: severe headache (14).	14	PRODROME OTHER: TTH (33).	33			PRODROME OTHER: Prodrome - irritability, Prodrome - fatigue, air hunger. neck pain (9).	9	PRODROME OTHER: small headache, neck tightness (6).	6			PRODROME OTHER: Prodrome - daily head pain (46). there's something like in my eyes that just shows that like I'm not, I'm not really there, the lights are on but no one's home.	46
PRODROME GI																	AUTONOMIC: Prodrome - GI - Nausea (317).	317					AUTONOMIC: GI - Nausea, sometimes vomiting (40).	40									AUTONOMIC: GI/autonomic - hyperglycemic, Prodrome - hypermia, Prodrome - extremely hungry (9).	9	AUTONOMIC: GI - nausea, upset stomach (6)	6
CLASSICAL	CLASSICAL: N&V (36). Migraine Intensifiers - Exercise - Not a trigger, increases severity (155)	36155	CLASSICAL: Attack - photophobia - bright lights.Attack - GI - Vomiting (315).	307	CLASSICAL: Attack - Photophobia. Attack - GI - Nausea (20). Intensifier - Exercise (402).	20402	CLASSICAL: Attack - Pain - just constantly being in pain (253). PA: Intensifiers: Exercise Type - running most aggravating, cycling can be also (398). Exercise - not a trigger, intensifier (156).	253	CLASSICAL: Attack - Photophobia (Ln 69). PA: Exercise - May intensify, would not trigger (113)	69	CLASSICAL: phonophobia, photophobia. Attack - GI - N&V, stomach upset (206) (188).	188206	CLASSICAL: Thereafter attack - Photophobia - shooting light into eyeballs, piercing, dont want help, just want darkness, need darkness (53). Attack - GI - Nausea (53). PA: Triggers - Exercise - running/jumping (64).	53,64	CLASSICAL: Attack - throbbing headache (312)Migraine intensifier - movement sensitivity (312).	312	CLASSICAL Attack - Headache (317).	317	CLASSICAL: Nausea. Attack - photophobia, dim light best (305). Attack - GI - Nausea (10).	305	CLASSICAL ATTACK: Phonophobia, photophobia, fatigue //head pain, bilateral, eye, nausea, light and noise sensitivity, environment - eg college, severe fatigue (307). Attack- headache - unilateral/bilateral/eyes,nausea,P&P, (307). Attack - GI - Nausea (307). PA: Triggers - Exercise - intense exercise is a rapid trigger (334). Migraine triggers - exercise too high intensity (272). Migraine intensif…	307	CLASSICAL: P&P, debilitating experience. PA: Intensifiers: Exercise Types- running increases severity and visual disturbance creates danger (206)	206	CLASSICAL ATTACK: Attack - severe pain (browbone) - bad headache (22,152). Attack - GI - vomiting (22).	22152	CLASSICAL: Attack - severe pain. Attack - GI - vomiting (17). PA: Triggers - Exercise - intense exercise, and fencing aggravates (heat from wearing protective gear), and afterwards adrenaline decreases and migraine comes on (25).	17,25	CLASSICAL: Attack - severe icepick headache behind eyes.	33	CLASSICAL: photophob, floaters, nausea.	26	CLASSICAL: Attack - eye pain (brow), allodynia (scalp), severe pain, feels like going to die (111). (9). Attack - nausea, hyperemiA. Intensifier: Exercise - can increase attack severity (129)	111	CLASSICAL: Attack - intensified headache. Attack - GI - intensified nausea, upset stomach (57).	57	CLASSICAL: Attack -very acute pain (16). Attack - GI - nausea (16).	16	CLASSICAL: Attack - phonophobia, osmophobia, Attack - fatigue, brain fog, lack of concentration, confused (44). Attack - visual disturbance. Attack - intense head pain, muscle spasm/pain (9). Neck pain (39) (3). Attack - GI - N&V.	3,39,44
ADDITIONAL	ADDITIONAL ATTACK: TRANSIENT APHASIA (36).	36	ADDITIONAL ATTACK - Autonomic - Heat aversion (307).	307	ADDITIONAL: Osmophobia. (20)	20			ADDITIONAL: Attack - Autonomic - Dry, cold sweat (53).	53	ADDITIONAL ATTACK: Impaired concentration (206) (188)	188206	ADDITIONAL: Attack - Irritability, very short tempered, Attack - Need darkness.	53,64	ADDITIONAL ATTACK: neck pain aphasia, cognitive dysfunction, amnesia (312)	312	ADDITIONAL ATTACK: Attack - Aura - Hemiplegic - little finger goes.	317			ADDITIONAL: Attack - Impaired concentration - hard to concentrate, need mental effort and attention (386). stressful environment intensifies, fatigue affects, have to remove herself from situation. hard to concentrate, need mental effort and attention (386).	386	ADDITIONAL ATTACK: brain fog, transient aphasia - word finding difficulties. Personality changes (386). throbbing headache aggravated by movement (75). Attack - GI - N&V - Nausea.	386	ADDITIONAL ATTACK: Attack - Aura - unilateral numbness which moves to bilateral (alternating)	22152			ADDITIONAL: Attack - autonomic?? - only passes out when gets full on migraine which isnt much anymore (267).	267	ADDITIONAL: Attack - no headache (silent migraines) (85). Attack - neuro or autonomic?? vertigo, spinning, movement aggs (85).	85	ADDITIONAL: Attack - Aura - stroke like, half face goes numb, Attack - transient aphasia - speech slurred, P&P, insomnia, Attack - fatigue - exhausted, Attack - irritability (28). , IBS flare. Attack - autonomic - vertigo, dizzy.	28	ADDITIONAL: Attack - intensified neck tightness (8).	8	ADDITIONAL: Attack - very fatigued,	16	ADDITIONAL: Attack - autonomic - dizzy (3). some type of like daily head pain, some type of daily flashing, just, you know, confusion, word, loss, slurred speech sometimes. Visual disturbances -I felt groggy. I had a really hard time looking at the screen, had to turn down the brightness of the lights in the room, the monitors. History - get into college, and I was falling asleep during the exams…	3
POSTDROME	POSTDROME (119).	119									POSTDROME: Summary in text only - Postdrome - brain fog, can function at postdrome, if shorter attack duration, can bounce back, even if attacks are frequent (Ln 206) - 188,206//53	53108206					POSTDROME: Summary in text only - Postdrome - lasts few days (261).//243//Migraine profile - visual aura, P&P. Prodrome - wake up dizzy, nausea, hand numbness, mood swings - unsure (317). //Migraine facilitators - family spot prodromal signs (328,331).	243261					POSTDROME: Summary in text only - Postdrome -exhausted, Postdrome - Clarity - painful reset (75)	75			POSTDROME: Summary in text only - Postdrome - dizzy/spacy (49).	49	POSTDROME: Summary in text only - Postdrome - fatigue,Postdrome - brain fog (52,267).	52267			POSTDROME: Postdrome - migraine feels like a trauma(258). Also had PAINFREE migraines + vertigo and nausea (29). the headache isn't awful ill attempt to go in. The days I'm dizzy nauseated and my eyes are welded shut with pain I stay off. (111).POSTDROME: Allodynia (44) - scalp peeling.	44, 258	POSTDROME: Summary in text only - Postdrome - exhaustion (15). 8,57.	8,57
BEHAVIORAL	BEHAVIORAL: Triggers - Sleep - Insufficient sleep (134). 330 Risk factors: TBI (concussion and small brain bleed), genetic factors. Due to risk factors, I would have got them anyway, but maybe not that early and I'm not sure, and they've just been getting progressively worse, only maybe, once a month, been getting more frequent. (330).	134			BEHAVIORAL: Migraine Intensifiers - Lack of sleep, stress. Migraine Triggers - stress, or like your hormonal cycles,	140	BEHAVIORAL: Triggers - Stress - MWA (Stress) (336).	336	BEHAVIORAL: Triggers - Sleep - lack of sleep (62)	62239	BEHAVIORAL: Triggers - Stress (60).	60	BEHAVIORAL: Triggers - Stress (48)59(64),Behavioural: Triggers - Sleep - irregular sleep (59)	48/64			BEHAVIORAL: Triggers - stress (eustress/distress) (346).Behavioural: Triggers - sleep (lost) (346). //Migraine triggers - sleep (lack of), eustress/distress,	243346	BEHAVIORAL - Triggers - stress (350). Behavioural: Triggers - Sleep - late night (350).//Migraine triggers - stress, lack of sleep (350).	350	BEHAVIORAL - Triggers - sleep - need lots (334). Triggers - Stress (334). Migraine triggers - sleep (lack of), very intense exercise (334).	334	BEHAVIORAL - Triggers - Sleep - disrupted sleep (120). Triggers - Stress (when stress is over and relaxing after) - (120). ?migraine evolving and craving rather than trigger	120	BEHAVIORAL - Triggers - stress (29).	29			BEHAVIORAL - Triggers - Stress (101), post stress relaxation (128/139). Behavioural: Triggers - Sleep - tired (101). Behavioural: Triggers - Sleep - tired (101).	101/128/139	BEHAVIORAL - Triggers - Stress - overwhelmed, stressed, anxious (113).	113	BEHAVIORAL - Triggers - Sleep - decreased sleep (46). Triggers - Stress (working late,toxic people) (46).	46	BEHAVIORAL - Triggers - exam stress (7/8).	2023-07-08	BEHAVIORAL - Triggers - stress (23) (122)(150).	23/122/150	BEHAVIORAL - Triggers - Stress - really busy/stressful days (1)stressful work (9). Behavioural: Triggers - Sleep - hyper/hyposomnia (1), irregular sleep (9) . Life changes and triggers that have made worse.	2023-01-09
ENVIRONMENTAL	ENVIRONMENTAL: Triggers - Visual - Screentime - busy college day leading to increased screen time (134).	134					ENVIRONMENTAL: Triggers - Visual - photophobia (aura) (336).	145	ENVIRONMENTAL: Weather: Trigger - heat (overexertion in sun) (89). Behavioural: Triggers - commute - Bus can aggravate (239).	89			ENVIRONMENTAL: Triggers - Visual - prolonged sunlight exposure (59).Environmental: Triggers - Olfactory - smell, incense, strong perfume (59).	59			ENVIRONMENTAL: Triggers - Commute/Transport -length, on bus (243).	243346			ENVIRONMENTAL: Triggers -Olfactory - strong scents (334). Intensifier - visual - screens.	334			ENVIRONMENTAL: Triggers - Visual - Concentrated light, screens (Ln 159). Triggers - Weather - heavy weather (29).	159	ENVIRONMENTAL: Triggers - Visual - bright lights (flashing/concentrated) (25), light coming from behind things, low sun (69). Environmental: Commute - coming home on bus (commute may be a trigger?) (65).	25/69	ENVIRONMENTAL: Triggers - Commute - travel - bus - packed, hot, airless - headache will come on due to commute (101).	101			ENVIRONMENTAL: Triggers - Visual - Increased screentime , led lights, light, tv (46). Triggers - Noise (46).	46			ENVIRONMENTAL: Triggers - Visual - bright lights (visual), photophobia (21). Triggers - Olfactory - odors (21). (23)	21	ENVIRONMENTAL: Trigger - Visual - computer screens, fluorescent lights (34), P&P (1). Environmental: Triggers - weather, thunderstorm (pressure build up) (5). Triggers - Olfactory - odors (1).	1/34
PHYSIOLOGICAL					PHYSIOLOGICAL - Hormonal Cycles.	Ln7	PHYSIOLOGICAL - Triggers - Food - eating habits (fasting).	336	PHYSIOLOGICAL: Triggers - Food - fasting (lightheadedness) (62).Trigger - dehydration (62, 89).	62, 239	PHYSIOLOGICAL: Triggers - Hormonal (60). DEHYDRATION (60)	60	PHYSIOLOGICAL: Triggers - Food - hunger (irregular eating) (165).	59,64,165							PHYSIOLOGICAL - PA: Triggers - Exercise - intense exercise is a rapid trigger (334). Migraine triggers - exercise too high intensity (272). HUNGER (272)	334					PHYSIOLOGICAL - Triggers - dehydration (25), heat (25). Will notice when coming home on bus (commute may be a trigger?) (65).	25					PHYSIOLOGICAL - Hormonal: Triggers - hormones/oral contraceptive, Covid vaccine (dysmennorhea/migraine severity increased). (46). PA: Triggers - decreased activity during Covid (46). Intensifier: Exercise - can increase attack severity (129)	46	PHYSIOLOGICAL - Triggers - travelling - holidays (7/8). Triggers - heat. Physiological: dehydration (7/8).	?5	PHYSIOLOGICAL - Hormonal: Triggers - periods (hormonal) (23). Triggers - Olfactory - odors (21). (23)	23
DIETARY			Dietary: ALCOHOL: If drinks alcohol just sick for 24 hours as in any time I wake up vomiting and also have the insane migraine, so you can't even take medication then because you’re getting sick so much (294).	294			DIETARY: GLUTEN: Triggers - Food - gluten (celiac) (336).	336					DIETARY: SWEETS: Triggers - Food - sweets on an empty stomach (48).	59/165	DIETARY: SWEETS: Triggers - Food - super processed sweets, super processed meat//Migraine triggers - dietary - 339	339	DIETARY: TYRAMINE/CAFFEINE: Triggers - Food - cheese/chocolate (346).	346			DIETARY - Food -certain foods (272).Migraine intensifiers - strong scents -garlic, spices, (334).	334	DIETARY - ALCOHOL: Triggers - alcohol (120).	120	DIETARY - ORANGES: Triggers - Food (oranges) (29).	29					DIETARY - ALCOHOL: Triggers - Food - bad/unhealthy food may bring on symptoms (212). Toxins: Triggers - drinking (alcohol) (113).	113, 212	DIETARY - SUGAR: Triggers - Foods (IBS flare), processed foods, sugar, processed foods (227)(46).	46			DIETARY - TYRAMINE/ALCOHOL: Triggers - Foods - chocolate (23). Toxins: Triggers - alcohol (23) (150).	23	DIETARY - MSG/CAFFEINE/ALCOHOL: Triggers - Foods - preservatives, sweeteners, MSG (4), poor eating (9). caffeine (1). Toxins: Triggers - alcohol (1).	2023-01-09
THEME 2: MIGRAINE SELF MANAGEMENT
SELF-MANAGEMENT	SELF MANAGEMENT- Sleep, Dark Room, Bathroom floor (dark), Head pressure.	364	SELF MANAGEMENT - Darkness, sleep (lot) is best, meds do help	97, 307	SELF MANAGEMENT- sleep (best), Nap = reduction, full sleep = cessation	84	SELF MANAGEMENT - Night guard to stop teeth grinding has really helped with migraines. Self management - not derived from GP (14)	220	SELF MANAGEMENT - meal prepping, hydration. breakthough migraine, then has to go bed until next day (210). strict eating schedule, dark room lying down (69). Experiential Learning - acceptance - self manages (99). Heat Migraine - change temp, get out of sun (89).	89	SELF MANAGEMENT - Preventative - polypharmacy, trying different meds. no prophylaxis but takes magnesium, may try daily meds as GP has suggested (84). sleep hygiene, cooling, icepack on head (104/107). sleep, dark room, head compression, bed all day up to 24hours, this IMPACTS all domains (178). head compression can help (44). Balancing life (252)	72	SELF MANAGEMENT - hydration, eating, low temp environment (avoid heat) (97). Stress management (222). self management via food diary/logbook (132). regular exercise, sleep hygiene, food diary (self management) (64). lifestyle changes (144). sleep (209). taxi home/with friends, sleep, meds (107). self-management is key (34). Exercise (64) - treatment - type - RT, bodyweight, swimming, yoga (Ln 257…	97	SELF MANAGEMENT - Prodrome Management - stop activity, close eyes, await nausea to pass, cold shower, continue with tasks. Attack Management - was self-directed to this, didn't receive enough clinician support or information (161). Treatment - hot/cold therapy (95) - doesnt consider this a treatment, does a mix of both multiple times per week (Ln 98). Sleep optimisation.	237	SELF MANAGEMENT - nap, carbs - sugar/starch (176). Self management - alcohol helpful (opens up BV). energy drink (243). Go home, sleep. (243). If hemiplegic migraine has to act quicker, these can be scary - do acute meds and sleep (188). Self management - routine helps keep functioning (359).//Self management - routine helps keep functioning (359)	176	SELF MANAGEMENT - sleep (176). Prevention - unsure how to stop once in tracks (164). Management -sleep, avoid screens - not always possible (241). Management - if flexible schedule can take a nap (365)	176	SELF MANAGEMENT - Self - Migraine diary, Tx - trial and error (72). Self-management -patient trusts themselves via trial and error - e.g. caffeine. Self- tends to be SM, self-assessment (154), uses migraine diary as proof to show clinician (108). Management - depends, tablets, sleep, if out - scalp massage (226). Management - if at home, hot/cold compress - forehead, neck massage, shower, cola (c…	108	SELF MANAGEMENT - (attack) - once has started cannot stop it, dark room, ear plugs, sleep, meds (tried a few, dont really help), try to decrease severity (check this) (149). Attack management - in work - broom closet, cardboard on window, noise cancelling headphones, dark, mattress on floor (348). Management - exercise, go to bed, live life of an 80 year old (194). Mgmt - live the life of an olde…	149	SELF MANAGEMENT - cannot stop it once has started, sleep (Ln 56). Self management - get home/meds/safe space ASAP (136). self management - feels has to manage condition alone so doesnt see clinicians frequently (76). Holistic - acupuncture - helps with stress management (40). Holistic management - avoid triggers (orange/dark chocolate), hot shower helps relieve tension (67). Self-Management - can…	35	SELF MANAGEMENT - dimly lit place, avoid bright lights, preferably home - bedroom, curtains drawn, lights off, hydrate, increase salt, eat (Ln 56), sit/lie down (Ln 56). Management - self management- knows to hydrate and sit down (62). self management strategies previous given by clinican (hospital A&E doc) were helpful and still hold true (78). Management - blue light filter, putting off being s…	37	SELF MANAGEMENT - Attack - fainting is the only thing that halts but uncontrollable, symptoms get so severe will just faint (prior to meds), like a painful reset (52). Management - icepack/cooling/dark room/fatigue (197). Management - self management is adequate, only passes out occasionally (267). Management - now carries a doctors note in purse (410). Self management - blue light filters, dark …	52	SELF MANAGEMENT - Treatment - vestibular PT, adherance became an issue and became very nauseous. Other treatment - physio, migraine diet (elimination) (-ve) (212). Treatment - acupuncture really helped (222).	222	SELF MANAGEMENT - blue light glasses, therapist helps with management strategies. (210). movement helps (46). Management - attack - at home can do extra - neck shoulder massage, lavender/essential oils, yoga/breathwork/meds, distraction techniques (comedy), ice pack on head/hot water bottle on feet, rest/modified self management to attend uni (111). Management - presenteeism - wears peaked cap to…	210	SELF MANAGEMENT - lie down, close eyes, not on phone, water, chocolate, orange juice, migraine gel patches/cooling forehead. Management - cooling pad and PK, shower (home), college - bus - home - lie down - changes depending on environment (19), hair wash takes pressure off head (24), neck massage can help - shoulders, rub inhaler on temples (26).	2023-07-08	SELF MANAGEMENT - Prodrome management - tries to push through, lying down, dark, avoid light, avoid odors (26). Attack management - stop, lay down (44)	26	SELF MANAGEMENT - prodrome - usually sleeps it off, if has to continue to work feels groggy (20). Management - had to make significant changes to lifestyle (37). Treatment - turn off computer, lay in bed until better (8). Management - quiet, dark room, isolation (34). Holistic management -supplements, fish oils, magnesium, probiotic, unsure if any difference, hot shower, neck pillow, lavender oil…	20
INTERNAL BARRIER	BARRIER INTERNAL SELF STIGMA: Maybe misunderstood NJH due to patient not conveying well enough to others (partly taking responsibility - female) (265).	265					BARRIER INTERNAL: SELF STIGMA: difficult to convey effect - patient taking responsibility for lack of understanding of others	235			BARRIER INTERNAL: INTERNAL BELIEFS: unsure if can be managed, has lost hope a bit (163/252).	79					BARRIER INTERNAL: INTERNAL STIGMA: equivocal about it being a disability. Management barrier - imposter syndrome (397).	397			BARRIER INTERNAL: INTERNAL STIGMA: Disability/Illness Perception - Attitude - self - doesnt consider migraine a disability - not serious enough (386), unsure about asking uni about accoms (386). INTERNAL STIGMA: Cannot ask faculty as self does not consider serious enough (386).	386			MANAGEMENT FEASIBILITY: have to remember to bring meds everywhere/replace meds (115).	115							BARRIER INTERNAL: INTERNAL STIGMA: I don't want to say illness, i'm not sick, which I mean like you know you have to keep up with them rather than like I miss that slow pace of life. (72).	72			INTERNAL STIGMA: doesnt ask for accomodations (122), not registered with disability service (135).	122135
INTERNAL BARRIER STIGMA	BARRIER INTERNAL: INTERNAL STIGMA: Maybe misunderstood NJH due to patient not conveying well enough to others (partly taking responsibility - female) (265).	265					BARRIER INTERNAL: INTERNAL STIGMA: difficult to convey effect - patient taking responsibility for lack of understanding of others	235									BARRIER INTERNAL: INTERNAL STIGMA: equivocal about it being a disability. Management barrier - imposter syndrome (397).	397			BARRIER INTERNAL: INTERNAL STIGMA: Disability/Illness Perception - Attitude - self - doesnt consider migraine a disability - not serious enough (386), unsure about asking uni about accoms (386).	386											BARRIER INTERNAL: INTERNAL STIGMA: I don't want to say illness, i'm not sick, which I mean like you know you have to keep up with them rather than like I miss that slow pace of life. (72).	72			INTERNAL STIGMA: doesnt ask for accomodations (122), not registered with disability service (135).	122.135
EXTERNAL BARRIER	BARRIER EXTERNAL: STIGMA GENERAL: feels misunderstood	265	BARRIER EXTERNAL: STIGMA FACULTY: lecturers not adhering to accoms	294			BARRIER EXTERNAL: STIGMA GENERAL: lack of understanding - if people don't get migraines, they kind of don't understand that they can be really debilitating (253, 261).	253									BARRIER EXTERNAL: STIGMA GENERAL: Ambivalent about others understanding (397). MANAGEMENT FEASIBILITY: Self management - not always possible to implement strategies.	243	BARRIER EXTERNAL: MANAGEMENT FEASIBILITY: Self management barrier - not always possible to implement strategies, cannot leave situation to self manage (365).	365	BARRIER EXTERNAL: STIGMA GENERAL: Experience - Other peoples attitudes can be a problem (353), lack of support and awareness of general population, only those with the experience understand, misunderstood, communication can be difficult as people say they understand and then talk really loudly for example (which could intensify an evolving migraine)(386). lack of understanding. Management barrier…	154	BARRIERS EXTERNAL: STIGMA GENERAL: Sometimes misunderstood and has to communicate (?gravity of situation?) to people.	/	BARRIER EXTERNAL: STIGMA GENERAL: others think is just a headache (14). Impact - Work - new connections/jobs - fearful of reaction, difficulty explaining (female) (136). MANAGEMENT FEASIBILITY: UNIVERSITY ACCOMS ROOM: book online, get there, input passcode, unsure if can do this during an attack.	14136	BARRIER EXTERNAL: MANAGEMENT FEASIBILITY: unware of safe spaces, perhaps end up on floor	104	BARRIER EXTERNAL: FACULTY STIGMA: Lecturers begrudging with acknowledging migraine disability (333). MANAGEMENT FEASIBILITY: SAFE SPACE WOULD BE DIFFICULT TO NAVIGATE DURING AN ATTACK.	333			BARRIER EXTERNAL: FACULTY STIGMA: accoms UCD not great, have to go in (presenteeism) or has to make up absenteeism with essays, if migraine is severe = absenteeism. (111). Supports - college make her do essays (?unaware she has migraine?) (28). STIGMA GENERAL: I think in Dublin, like you live to work, and its like Go go, go, go, go! And it's like you're sick. Go, go, go, go, go, and it's like How…	28111	BARRIER EXTERNAL: FACULTY STIGMA: only tell lecturers if has to, wants to self manage situation first (medical student) (50). STIGMA GENERAL: lack of understanding from those who dont have it (60). MANAGEMENT FEASIBILITY: Barrier - doesnt really know of designated spaces, slightly familiar but forgot about it.	50/54/55	BARRIER EXTERNAL: MANAGEMENT FEASIBILITY: safe space - unaware of same (121).	121	BARRIER EXTERNAL: STIGMA GENERAL: work are unsupportive were like, well, why can't you come in? they're like, why can't you take public transport?They're like, well, you need to get here. So you better take a taxi and come in. I was like I can't! And I was like I can't get there like I can't drive and I’m like I can't take public transport? I can't look at my phone to order an app. I can't verify…	4,56
EXTERNAL BARRIER STIGMA	STIGMA GENERAL: feels misunderstood	265	STIGMA FACULTY: lecturers not adhering to accoms	294			STIGMA GENERAL: lack of understanding - if people don't get migraines, they kind of don't understand that they can be really debilitating (253, 261).	253, 261									STIGMA GENERAL: Ambivalent about others understanding (397).	243			STIGMA GENERAL: Experience - Other peoples attitudes can be a problem (353), lack of support and awareness of general population, only those with the experience understand, misunderstood, communication can be difficult as people say they understand and then talk really loudly for example (which could intensify an evolving migraine)(386). lack of understanding. Management barrier - support - other…	154	STIGMA GENERAL: Sometimes misunderstood and has to communicate (?gravity of situation?) to people.	/	STIGMA GENERAL: others think is just a headache (14). Impact - Work - new connections/jobs - fearful of reaction, difficulty explaining (female) (136).	136			FACULTY STIGMA: Lecturers begrudging with acknowledging migraine disability (333).	333			FACULTY STIGMA: accoms UCD not great, have to go in (presenteeism) or has to make up absenteeism with essays, if migraine is severe = absenteeism. (111). Supports - college make her do essays (?unaware she has migraine?) (28). STIGMA GENERAL: I think in Dublin, like you live to work, and its like Go go, go, go, go! And it's like you're sick. Go, go, go, go, go, and it's like How like it's It's ju…	28111	FACULTY STIGMA: only tell lecturers if has to, wants to self manage situation first (medical student) (50). STIGMA GENERAL: lack of understanding from those who dont have it (60).	50/54/55			STIGMA GENERAL: work are unsupportive were like, well, why can't you come in? they're like, why can't you take public transport?They're like, well, you need to get here. So you better take a taxi and come in. I was like I can't! And I was like I can't get there like I can't drive and I’m like I can't take public transport? I can't look at my phone to order an app. I can't verify the license plate…	4,56
EXTERNAL BARRIER FEASIBILITY																	MANAGEMENT FEASIBILITY: Self management - not always possible to implement strategies.	243			MANAGEMENT FEASIBILITY: Self management barrier - not always possible to implement strategies, cannot remove self to mitigate .	154			MANAGEMENT FEASIBILITY: UNIVERSITY ACCOMS ROOM: book online, get there, input passcode, unsure if can do this during an attack.	14136			MANAGEMENT FEASIBILITY: SAFE SPACE WOULD BE DIFFICULT TO NAVIGATE DURING AN ATTACK.	333			MANAGEMENT FEASIBILITY: campus - was unaware that sleep pods in ucd but thinks other student is messing about this (272). life doesnt cater to that, and like in Lahinch, when I lived there, like I had a boss, who was like right. If you're not, well go home. NOT IN DUBLIN. I know that's like you, like you work to live, do you know what I mean, like where..	28111
INTERNAL FACILITATOR ACCEPTANCE/ACCOUNTABILITY	FACILITATOR INTERNAL: ACCOUNTABILITY: patient thinks MANAGEMENT SUBPAR due to own lack of insight into communication needed//taking responsibility for condition management onto onself (female) (200). 218.	204			FACILITATOR INTERNAL: ACCEPTANCE: Acceptance - plods along with it. (80)	282	FACILITATOR INTERNAL: ACCEPTANCE: Acceptance - Cannot modify once started, acceptance.	369	FACILITATOR INTERNAL: ACCEPTANCE: Acceptance - Cannot control onset but can control postdrome (23), Acceptance - "like death and taxes, migraines are just around"	124	FACILITATOR INTERNAL: ACCEPTANCE: Acceptance - Cannot halt attack (72), Acceptance (79). ACCOUNTABILITY: Accountability - migraine unique and interesting, self management and accountability. hopefully not forever, hopeful for future (Ln 252). FACILITATOR INTERNAL - ATTITUDE: feels responsible for it not being well managed (gender?), takes responsibility for lack of management thus far (female) Ln…	79									FACILITATOR INTERNAL: ACCEPTANCE: Acceptance - if happens when out, cannot be helped. (193).	193							FACILITATOR INTERNAL: ACCEPTANCE: working on this - has to push through for final year (385), - powers through (379). Putting off being sick until ready - powers through (128/139).333 ACCOUNTABILITY: controls migraine with self management, not letting it control or define oneself, not letting it stop living life (373). (333,410). Facilitators - Attitude - Resilience - self - looking forward to fu…	373			FACILITATOR INTERNAL: ACCEPTANCE: Resilience (2,56) - power through if can (28), not a victim, ACCOUNTABILITY: take control of pain(121), nightmare but taught so much about self-care, can be a lesson in it(243).	2,56	FACILITATORS INTERNAL: ACCEPTANCE: Resilience - tries to power through, avoids it (15). Management - when busy symptoms may manifest, ACCOUNTABILITY: tries to delay it and proceed as normal (50)(15).	15			FACILITATORS INTERNAL: ACCEPTANCE: Disability - sometimes it's out of my control, and I think that's probably where the disability falls into it. ACCOUNTABILITY: has made home social life to compensate (pizza parties/brunches), controlled, back in bed and asleep at normal time. will try anything (38). be own advocate (taking responsibility for management - female) (30), doesnt want it to define h…	30,38
EXTERNAL FACILITATOR	FACILITATOR EXTERNAL: UNIVERSITY SUPPORTS: registered with DB service, allowed to record lectures, extra exam time.	285	FACILITATOR EXTERNAL: UNIVERSITY/WORK SUPPORTS: Registered with disability service.	294	FACILITATOR EXTERNAL: UNIVERSITY SUPPORTS: Registered with DB service - good - accomodations to record lectures, deadline extensions.	282							FACILITATOR EXTERNAL: UNIVERSITY SUPPORTS: faculty really supportive	228			FACILITATORS EXTERNAL: UNIVERSITY SUPPORTS: Management facilitators - disability accoms (397) GENERAL SUPPORT: family spot prodromal signs (328).	243			FACILITATORS EXTERNAL: GENERAL SUPPORTS: Facilitators - friends and family help, you need that external support. Supports - friends and family (386). Management facilitator - support - friends (353).	386	FACILITATORS EXTERNAL: GENERAL SUPPORTS: work and environment generally supportive.	348	FACILITATOR EXTERNAL: UNIVERSITY SUPPORTS: spoke to DB services, they provided room with code in JJ (115). GENERAL SUPPORTS: Facilitators - friends are helpful (136).	126115			FACILITATOR EXTERNAL: UNIVERSITY SUPPORTS: AWARE OF SAFE SPACE, EXAM ALLOWANCE. Facilitators - registered with DB office, college acknowledges situation. GENERAL SUPPORTS: people in college take more seriously	438							FACILITATORS EXTERNAL: UNIVERSITY SUPPORTS: Told supervisor and they were supportive as already familiar with migraine (other student had it) (129). GENERAL SUPPORTS: FAMILY & FRIENDS: - family understanding due to mother having history (155).	129	FACILITATORS EXTERNAL: UNIVERSITY SUPPORTS: the university was really really great. I think they've dealt with it before. But with HR. They're like we've never heard. I've heard of migraines, but I've never heard of someone having it this severe. So I was like, Oh, okay.. GENERAL SUPPORTS: FAMILY & FRIENDS: Facilitators - boyfriend is excellent (44). Support -boyfriend, speaks about it with frien…	44
EXTERNAL FACILITATOR UNI	UNIVERSITY SUPPORTS: registered with DB service, allowed to record lectures, extra exam time.	285	UNIVERSITY/WORK SUPPORTS: Registered with disability service.	294	UNIVERSITY SUPPORTS: Registered with DB service - good - accomodations to record lectures, deadline extensions.	282							UNIVERSITY SUPPORTS: faculty really supportive	228			UNIVERSITY SUPPORTS: Management facilitators - disability accoms (397)	397							UNIVERSITY SUPPORTS: spoke to DB services, they provided room with code in JJ (115).	115			UNIVERSITY SUPPORTS: AWARE OF SAFE SPACE, EXAM ALLOWANCE. Facilitators - registered with DB office, college acknowledges situation.	438							UNIVERSITY SUPPORTS: Told supervisor and they were supportive as already familiar with migraine (other student had it) (129).	129	UNIVERSITY SUPPORTS: the university was really really great. I think they've dealt with it before. But with HR. They're like we've never heard. I've heard of migraines, but I've never heard of someone having it this severe. So I was like, Oh, okay.. UNIVERSITY SUPPORTS: the university was really really great. I think they've dealt with it before. But with HR. They're like we've never heard. I've …	44,46,47
EXTERNAL FACILITATOR OTHER																	GENERAL SUPPORT: family spot prodromal signs (328).	328			GENERAL SUPPORTS: Facilitators - friends and family help, you need that external support. Supports - friends and family (386). Management facilitator - support - friends (353).	386	GENERAL SUPPORTS: work and environment generally supportive.	348	GENERAL SUPPORTS: Facilitators - friends are helpful (136).	136			GENERAL SUPPORTS: people in college take more seriously	438							GENERAL SUPPORTS: FAMILY & FRIENDS: - family understanding due to mother having history (155).	155	GENERAL SUPPORTS: FAMILY & FRIENDS: Facilitators - boyfriend is excellent (44). Support -boyfriend, speaks about it with friends but doesnt want it to define her (46). Support - family - good, due to family history (47). OTHER HCPS: Dental Hygeniest - dental hygienist would be able to give you some advice on the migraines and stuff, because it has nothing to do with your head, but it feels more o…	44,46,47
THEME 3: CLINICAL MANAGEMENT
PATHOPHYSIOLOGICAL	PATHOPHYSIOLOGY: BVD.	4, 211			PATHOPHYSIOLOGY: Associations:stress, hormones (7). Used phrase I guess which conveys uncertainty. 239	7					PATHOPHYSIOLOGY: unsure if genetic link	201			PATHOPHYSIOLOGY: BVC, unsure.	5	PATHOPHYSIOLOGY: BVD: Thinks alcohol opens up blood vessels which is helpful.	/			KNOWLEDGE - BVC. causes of migraines it's very, very vague. sending off the blood vessels something that uh is, is repeated by doctors when you go to look at it. more than that, it gets, you know, you know, you get the feeling that no one knows what's actually going on with this.	12											KNOWLEDGE - BVD (nerves/pain receptors in forehead), knowledge unsure, doubtful - meds stop brain going mental. I don't understand the science part. I just know they work (67).	2					KNOWLEDGE - BVC. Medication Knowledege - detailed - (I'm on Gabapentin, and then I'm also on Azalea, which is like form of birth control, for like a host of different reasons. One because I have read some studies that have shown that if you take a birth control, like hormonal medication, it can help level out your hormones. So your body has a similar response every month when you're about to mens…	1
JAW	JAW: Was told be more mindful in moments of how jaw was feeling. Unaware of jaw connection themselves.	4211	JAW: was tongue tied and thus awareness of mouth and jaw connection with migraine as surgery transiently resolved symptoms.	220	JAW: grinds teeth at night and has a crossbite but never knew associated with M (239).	239	JAW: Aware of jaw connection due to dentist referral	220	OTHER: satisfied with knowledge and not seeking further information. Knowledge - unaware there are different migraine types (270)	28					OTHER: Migraine knowledge - knows how to manage through own research. Migraine knowledge - uses it but doesn’t consider thermotherapy a treatment.	5	OTHER: Migraine knowledge - knows how to manage through own research. Migraine knowledge - displays awareness that there are different migraine types. Migraine knowledge - aware of other meds - CCBS/BBs, antiepileptics, antidepressants, and effectivity of same.	/	OTHER: Knowledge - hadn't heard of the Migraine Association knows how to manage through own research	/					OTHER: Knowledge - thinks there is lack of info regarding migraines	99	OTHER: Knowledge - considers limited - just a bad headache	3
KNOWLEDGE	KNOWLEDGE ACQUISITION - GP	4			KNOWLEDGE ACQUISITION - GP. Knowledge Acquisition - Migraine Associations/HCP Sites/PR journals (MAI, NHS) - Ln9. Dentist (239).	9	KNOWLEDGE ACQUISITION - GP, journals, google scholar.	14	KNOWLEDGE ACQUISITION - GP.	28	KNOWLEDGE ACQUISITION - GP. Knowledge Acquisition - health science curricula, online (peer - reviewed recommendations) (26), Knowledge Acquisition - online (peer - reviewed recommendations)	26	KNOWLEDGE ACQUISITION - GP/Specialist/Naturopath (Ayurveda)	34	KNOWLEDGE ACQUISITION - MAI, Knowledge Acquisition - google search/generic information (same as what GP provides), podcasts (scientific).	28	KNOWLEDGE ACQUISITION - Consultant, Knowledge Acquisition - MAI, reputable sources, medical association (84).	23	KNOWLEDGE ACQUISITION - GP. Knowledge Acquisition - Google (NHS/HSE)	33	KNOWLEDGE ACQUISITION - GP (-ve, not always helpful), Knowledge Acquisition - doesnt have to be scientific but should be verifiable (72). Knowledge Acquisition - Google (-ve), verifying online articles can be an issue (72).	17	KNOWLEDGE ACQUISITION - neurologist (Ln 9), journals/medical papers	22	KNOWLEDGE ACQUISITION - GP, neurologist (11), social media attitude (dubious)(14).//verifiable.	11	KNOWLEDGE ACQUISITION - doctors	11	KNOWLEDGE ACQUISITION - GP/neuro, research papers/peer reviewed articles,Knowledge Acquisition - research papers/peer reviewed articles, Knowledge Acquisition - google (dubious), social media atttitude (dubious)(180)	17	KNOWLEDGE ACQUISITION - doctors/neuro (medical)	14	KNOWLEDGE ACQUISITION - trusts GP, they send for MRI every 2years, GP does not refer to specialist as will be costly, will not tell anything novel, but patient contradicts and says "if he could not treat it he would refer me on". Google(9)	9	KNOWLEDGE ACQUISITION - NHS/Mayo clinic (3), Knowledge Acquisition - random info (equivocal - takes with a pinch of salt) (4).	39	KNOWLEDGE ACQUISITION - neurologist, would trust GP also	9	KNOWLEDGE ACQUISITION - neurologist, MAI/MWS, MAI(2), PR journals, Knowledge Acquisition - MAI/MWS, MAI(2), PR journals. think that just goes to show the importance of talking to all of your doctors.happened to me actually, I was talking to dental hygienist, and she mentioned that she had migraines, and we talked about it. And you know something as simple like going to your dentist.	30
							KNOWLEDGE ACQUISITION - experiential (self management not guided by GP)	14	KNOWLEDGE ACQUISITION - experiential (self experience)	28							KNOWLEDGE ACQUISITION - Family - due to fam hx, mostly family.Self learning also (62).	/			KNOWLEDGE ACQUISITION - friends and family (due to fam hx). Knowledge acquisition - F&F	17			KNOWLEDGE ACQUISITION - mother (fam hx)	11	KNOWLEDGE ACQUISITION - online (with grain of salt)	11							KNOWLEDGE ACQUISITION - family (39)	39
MEDS	TYPES MEDS: Meds - Attack Meds - Acute meds+triptan+antiemetic+codeine(polypharmacy) (119). Amitryptiline (Triptan) - not tx fully so changing/trying another, tried several prophylactic (x6M period) (59). Trialling different meds (163). several different. preventative medications over the course of maybe six months.	119, 128	MEDS: Mentions uses meds	294	MED TYPES: Meds - Attack Meds - Polypharmacy - triptan+NSAID+OTC. Was trying different meds (169). Type - Med Type - Preventative (76). Not always possible to pause day nap for few hours (84). Mgmt Barrier - time attending clinician, time seeing if med works (169), busy with college coursework (Ln 175).	84	MED TYPES: Meds - BBs (52).	55	MED TYPES: Meds - OTC/NSAID. Neurofen works unless breakthough migraine (210).	89	MED TYPES: acute meds do not halt. meds dnt help, polypharmacy doesnt help (44). Other HCP - pharmacist, 26, 151.	34	MED TYPES: Meds - meds (97).	34	MED TYPES: Meds - painkiller (sudofed). Medical management facilitator - Sudofed can help - maybe the decongestive aspect - "nothing else seems to touch it" (182).	237	MED TYPES: Meds - Prevention - Rx. meds (39).	39			MED TYPES: Meds - on preventative meds MED FACILITATORS: MEDS semi-useful (39). Meds - prophylaxis - triptans. Acute meds - antiemetic and abortative. Management-meds-felt better to come off triptans, panadol/neurofen/lemsip teas work well (255). Meds - OTC mainly. MED BARRIER: Medication management barrier - triptans, fatigue, cannot function, weight gain (Ln 272), felt better off meds. Med mana…	39	MED TYPES: Meds - Other treatments - AmiT - then realised had tried it, did not work.	168/176	MED TYPES: Meds - ibp+immigram+para (polypharmacy), but do not halt (35).	35	MED TYPES: Meds - paracetamol (OTC) (56).	56	MED TYPES: Meds - daily meds and immigram as a last resort (139).	139	MED TYPES: Meds - neuro rx meds helped, SSRIs helped with anxiety which may have helped propensity to migraine (256)	256	MED TYPES: Meds - Preventative Management - emergency med pack (at end of bed) - PK&triptan&anti-emetic (56). Meds - acute triptans (67). Meds - may work better taken less frequently due to MOH, initially given painkillers, not preventatives (82).	56	MED TYPES: Meds - Management	19	MED TYPES: Meds - Preventative management - drops, rx meds (26), meds (44).	26	MED TYPES: Meds - management - prodrome - ibprofen used to be okay but since covid, worse to assess and manage. USES TRIPTANS	8
MED BARRIER	MEDS BARRIER: Barrier - Med Side Effects - Nausea, MOH. Challenges - Difficult to medicate due to N&V, Solution: dispersibles help, quicker absorption (119). Patient time constraints on following up (211)	59			MED BARRIERS: Tried lots of meds, do not work, does not believe cure, believes in prevention via trigger avoidance (80). Medical Management Barrier - Med Side Effects - Nausea, but has to choose between this or having a migraine (76). Side effects caused depression (169). MEDICATION BARRIER: MEDICATION PARTIAL EFFICIENCY: W/o meds, M lasts 1 day, but never really goes, gets another M on top. with…	84, 185	MED BARRIERS: MEDICATION SIDE EFFECT INTERACTIONS	164	MED BARRIERS: Barrier - Meds - do not want - Not fan of meds (89).	89	BARRIER MEDS: Barrier - Meds - Do not want - does not want regular meds (72).	72	MED BARRIER: Barrier - Medication Side Effects - weight gain. Medication side effects = 15-18kg weight gain (over 3 years), has reduced as has reduced meds due to self-management. (114). Med tolerance had increased, leading to increased meds and increased side effects (Ln 122). Management Barrier - the meds that did help had side effects (172). Barriers - Meds - do not work - treatments but no cu…	34	MED BARRIERS: Medical management barrier - many meds don’t work.	237	MED BARRIERS: Management - Meds - OTC dont work. (261). Acute meds, anti-emetic, energy drink (243). If hemiplegic migraine has to act quicker, these can be scary - do acute meds (188). Management - on meds >10 years with no change. Meds are antidepressants (Ln 222). Siblings on meds with fewer side effects (211). Anti emetic (243). Prodrome Management - antiemetic, acute meds if severe (176). Ba…	261			MED BARRIER: Medication management barrier - triptans, fatigue, cannot function, weight gain (Ln 272), felt better off meds. Med management facilitators - OTCs work well. Meds - triptans. Med management barrier - fatigue, lack of functioning (267). Med management barrier - side effects - weight gain and inability to manage certain factors that would help with weight as these are migraine triggers…	272	MED BARRIERS: Medication - side effects - BBs affect exercise choices (386).	168	MED BARRIERS: Barrier - Med Side Effects - drowsiness but on a positive note helps fall asleep to recover quicker (61).	35			MED BARRIERS: Barrier - Med side effects - fatigue/drowsiness. Meds -triptans clash with birth control (170). Impact - has to choose between med side effects or migraine symptoms, Barrier - next day is also affected due to meds side effects (154)	170			MED BARRIERS: Barrier - Med side effects - dopamax - brain fog, topamax = amnesia, not as severe as opiods - could not function (82), alcohol increases side effects (73, 227), stomach issues (56). Med side effects - tingling hands, reynauds, memory loss (173).		MED BARRIERS: triptan didnt work	19	MED BARRIERS: Mgmt Barriers - Med side effects - drops triggered mental health (think antiD drops) (26).	26	MED BARRIERS: Mgmt Barriers - Med side effects - unsure, thinks symptoms like tiredness and fatigue, eye pressure, brain fog and confusion (34).	34
MED FACILITATOR	MED FACILITATORS: amitriptyline reduced a little bit to 2XPW, symptoms of the migraine haven't gotten any better, so I think we're going to change or try another one again (59).	369					MED FACILITATORS: BBs have really helped. painkillers modified but do not halt (369)	369													MED FACILITATORS: MEDS semi-useful (39). Meds - prophylaxis - triptans. Acute meds - antiemetic and abortative. Management-meds-felt better to come off triptans, panadol/neurofen/lemsip teas work well (255). Meds - OTC mainly.	39					MED FACILITATORS: Meds - migralieve worked well, now OTC (59)	59			MED FACILITATORS: MEDS HELPED				MED FACILITATORS: combo meds do but strong, doc didnt change them, just removed.	19			MED FACILITATORS: Rizatriptan worked well. Other HCP - informally (dental hygienist), helped with birth control knowledge (33).	33
OTHER TREATMENT	OTHER TX - Aware of BETA BLOCKERS but has not tried.	434	OTHER TX - Daith - thinks linked to acupuncture. OTHER HCPS - maxillofacial surgeon, may have further surgery - unsure - needs reassessment (231).	436	OTHER TX - Acupuncture (has heard of) - not convinced on alternative medicines, Acupuncture and Daith - heard of via social media/pop science (informal sources) (444), Daith (tried for fashion) - no difference in migraine (440)	435	OTHER TX - Acupuncture (has heard of but unconvinced), Daith (has heard of and would be open to as low risk) (437), heard via social media/informal sources, considers fashionable (445). OTHER HCP - GP referred to dentist as teeth grinding and jaw pain, would awake with AM migraine (220)	437	OTHER TX - Aware of wristband (anti-nausea) but wouldnt bother	99	OTHER TX - anti-epileptics, botox (has not tried either)	97	OTHER TX - medical marijauna, has heard anecdotally but has not tried	144	OTHER TX - Aware of IF and Keto. If migraine profile changed, would reluctantly diet. Other treatments - Magnesium - "natural painkiller" (287). Other treatments - magnesium - helpful - no side effects. Other treatment - open to same, listens to neuroscience podcasts, try to keep up with science but open, looks at sleep optimisation, diet (holistic), trial and error (87). Other HCP - Other HCPs -…	206	OTHER TX - has heard of Daith. Daith piercing (has tried? check this) (211) - Would be open to trial and error if no risk. BP/seizure meds but has not been put on these yet (216).	84					OTHER HCP - no, would consider PT but only if EBP	230	OTHER TX - has heard of botox and other medications. Other HCP- acupuncturist. Other HCP - therapist (stress management), sort of helps but naturally anxious (114).	49114	OTHER TX - tried diary but didnt upkeep	56	OTHER TX - holistics - curious and open due to being relatively new to having migraine	191	OTHER HCP - neurophysiotherapist	222	OTHER TX - heard of acupuncture but expensive and doesnt like needles. Other tx - heard of hypnosis but dubious (105). Other HCP - psychotherapist - helps to vent, and with stress management, therapist has helped evolve views on pain, see pain as a lesson, dont make migraine identity, dont let it define oneself (210)	105			OTHER TX -curious about vitamins and supplements	76	OTHER TX - open to same, preference to be med free/holistic, open to acupuncture/PT etc, daith unsure but maybe has helped. Has seen something about a medical device but unsure (35). Other treatments - aware of gabapentin/neurontin (20)	35
	CLINICIAN ATTENDANCE: ANNUAL: rings for represcription t/o year.	163			CLINICIAN ATTENDANCE ANNUAL: for represcription.	185			CLINICIAN ATTENDANCE: IRREGULAR: irregular, currently self managing, if increased freq/sev would go GP.	247	CLINICIAN ATTENDANCE: REGULAR: visit GP every 6 months (regardless of migraine), time constrained, if self management okay would not go GP for migraine.	118			CLINICIAN ATTENDANCE: IRREGULAR: doesnt attend clinician too much, self management.	161	CLINICIAN ATTENDANCE REGULAR: Clinician Attendance - attends GP frequently, consultant - hasnt been for 10 years but referred back as migraine worsened.	165	CLINICIAN ATTEDANCE IRREGULAR: 1 diagnosis, 1 follow up, self management thereafter	164	CLINICIAN ATTENDANCE: IRREGULAR: tried different medications, see GP for represcription, about once per year. Waiting lists - doesnt yet have dedicated specialist.	39	CLINICIAN ATTENDANCE IRREGULAR: irregular follow up (22), irregular GP visits, RX renewal. Waiting lists - neurologist - has given up (?reattending consultant?) because of waiting lists (306).	348	CLINICIAN ATTENDANCE IRREGULAR: irregular attendence, feels has to self manage (feels responsible).	111	CLINICIAN ATTENDANCE IRREGULAR: does not regularly attend, went for dx years ago.	84					CLINICIAN ATTENDANCE: IRREGULAR: no specialist, does not regularly attend clinician.	210			CLINICIAN ATTENDANCE: IRREGULAR: 2 years prior, havent found a neuro in ireland yet (italian).	87
	WAITING LISTS: NEUROLOGIST: On waiting list few months.	163			WAITING LISTS: NEUROLOGIST: still waiting, on waiting list for 1-2years.	185											WAITING LISTS: NEUROLOGIST waiting lists are the issue (165). Consultant listens to once as bad as can get (126), waiting lists lengthy, "uphill battle"(137).	165							NEUROLOGIST WAITING LISTS: took long time to get there (waiting lists), not a lot of interaction up to that, felt strung along by receptionists (99/163). 81	99/163			NEUROLOGIST WAITING LISTS: got to james headache clinic within 2 months of referral being sent. neuro X 2 + james headache clinic - can email and get personalised response. (234). private was taking too long >9 months.	234			GP WAITING LISTS: Hard to access, always busy. HSE has inadequate resource provision so tries to self manage even if migraine very severe (199).	199			NEUROLOGIST WAITING LISTS: havent found a neuro in ireland yet (italian) (69).	87	NEUROLOGIST WAITING LISTS: 3 years since seen neurologist. rationed acute management medications from previous neurologist (triptans).	33
CLINICAL EXPERIENCE POSITIVE					CLINICAL EXPERIENCE: POSITIVE POSITIVE: GP helpful - but limited. Feels listened to - yes. Interplay between waiting lists and costs but hopeful neurologist may provide solution (417). 185, 197, 169.	185																					CLINICAL EXPERIENCE: POSITIVE: (hospital A&E doc) - self management strategies previous given by clinican (hospital A&E doc) were helpful and still hold true (78)	78							CLINICAL EXPERIENCE: NEGATIVE: doesnt provide with enough info, only provides with more info when prompted. never provided management strategies (36). was given triptans and combined pill together for 2 years - oversight - currently on polypharmacy (34), GP dismissed concerns about covid vaccine causing migraine, didnt provide further info (39). but gaslit by 1 DOCTOR (who went to for migraine di…	44/45
CLINICAL EXPERIENCE NEGATIVE							CLINICAL EXPERIENCE: NEGATIVE Side Effects - Interactions - Contraceptive Pill - GP oversight (MWA), was very displeased with GP but thinks unique situation, off combined pill now (164).	164	CLINICAL EXPERIENCE NEGATIVE: GP just treats symptoms using checklist, Gp - doesnt listen to patient (134) (124).	247	CLINICAL EXPERIENCE NEGATIVE: does not feel GP provides with enough info, GP doesnt provide explanation, just looks at treatments (137).	137			CLINICAL EXPERIENCE NEGATIVE: unsatisfied with level of external input, sometimes doesnt feel listened to, one GP dismissive (120, didn't receive enough clinician support or information on self-management (161), GP not really helpful with info provision(google search/generic information) (28), GP - doesnt provide enough information, focus on trying drugs, patient had to find out holistic treatmen…	161															CLINICAL EXPERIENCE NEGATIVE: GP unsure (anxiety inducing few months), referred to neuro+MRI, diagnosed with VM	85
CLINICAL EXPERIENCE CONFLICTING	CLINICAL EXPERIENCE POSITIVE: GP - Does as much as possible within constraints, feels listened to but took a while NEGATIVE: GP aware of M association with jaw, instructed patient to note if clenching/grinding teeth. However doctor discussed going to the physio for TMJ joint. Just as kind of an act of desperation really whilst awaiting neurologist (204) - speaks to GP keeping patient busy rather …	163											CLINICAL EXPERIENCE: POSITIVE: (Headache doctor) - provided enough information on medications but they did not work (Ln 182). Patient wanted to self-manage but clinician did not provide enough information so patient figured out on their own. not seeing currently, unsatisfied with diagnosis, NEGATIVE: Did provide enough information but uneffective treatment (165), 178	199			CLINICAL EXPERIENCE POSITIVE: GP is proactive (looks at acute and long term). (165). 39,126. Doesn’t think GP consultants have much more knowledge than patients. Anecdotal has been useful and echoes what consultant says. Self-management - trial and error of what works for you "bespoke". Feels listened to (but only due to long history and family history). GP amazing, could be improved. NEGATIVE: G…	165	CLINICAL EXPERIENCE: POSITIVE: GP helpful - good information regarding management, Feels listened to - yes generally(142) NEGATIVE: but not for prevention, self-exploration. cannot prevent migraines happening although otherwise controlled.	164	CLINICAL EXPERIENCE: POSITIVE: Management - GP demonstrated scalp massage (226). POSITIVE: one doctor was very open and listened and gave options. NEGATIVE: GP unhelpful - not always helpful (17). clinicians provided guideline but that’s it.conflicting feelings regarding GP, GP does not provide with enough info - not on pathophysiology (Ln 50), dubious of clinician knowledge - sending off the blo…	39	CLINICAL EXPERIENCE POSITIVE: GP helpful - for prescription renewals. feels listened to by neuro and GP. Neurologist - helpful, neurologist provided detailed information. (248). 206 NEGATIVE: however if want to remain current, has to self-investigate. (248). GP AND NEURO listens to the migraine, not the person.	348	CLINICAL EXPERIENCE: POSITIVE: neurologist helpful (76), feels listened to by neuro NEGATIVE: but feels has to manage condition alone AND TOOK LONG TIME TO GET TO NEURO (99/163), so doesnt see clinicians frequently (76). Neurologist provides some info but thinks could do more, patient wants to know more about triggers and leaflets provided are boring.	111			CLINICAL EXPERIENCE: POSITIVE: GP is good but not as knowledgeable as neuro, but knows when to refer, patient likes this. Told migraines will dissipate with age, is intermittently put on a meds washout period to check migraine status (234). GP - patient feels listened to because of severity of situation (299). NEGATIVE: GP and A&E unhelpful and helpful, A&E would not admit as could walk and talk(…	333			CLINICAL EXPERIENCE POSITIVE: GP not specialist but does his best with info provision. usually feels listened to, usually gives patient lots of time though Covid did affect this (199). 73. NEGATIVE: Patient aims to get off meds but GP cannot facilitate this. (152). "thinks your crazy when you say scalp peeling" (44). 1 doc put on anti-epileptics which zonked out, other doc was angry at how much s…	9,44,82			CLINICAL EXPERIENCE POSITIVE: yes feels listened to (86). 74, WAS PROVIDE some info (meds) NEGATIVE: Insufficient alternatives (cures and prophylaxis)	74,86	CLINICAL EXPERIENCE: POSITIVE:faith in current neurologist. GP initially recognised it was migraine. Previous GPs were reliable but own understanding had a huge part to play. Self - own management understanding has evolved. (30). Feels listened to (32). POSITIVE ABOUT NEW DOCTOR. "I think, like the current neurologist, I have now. She really knows what's going on. I feel really confident in her a…	33
OVERALL MANAGEMENT SATISFACTION
MANAGEMENT SATISFACTION POSITIVE							MANAGEMENT SATISFACTION CLINICAL POSITIVE: Overall would say yes, BBs working well (52).	52, 188, 195	MANAGEMENT SATISFACTION: AGING POSITIVE: Overall satisfied with management as migraines have decreased as has gotten older, in 30s feels 100% down to food except for the heat migraine.	247			MANAGEMENT SATISFACTION: SELF MANAGEMENT POSITIVE: overall satisfied with management, hardly dependent on meds but have to hand if needed, confident with self management strategies.	199	MANAGEMENT SATISFACTION: SELF MANAGEMENT POSITIVE: satisfied as has found what works (161). Management - self.	161			MANAGEMENT SATISFACTION GENERAL POSTIVE: overall satisfied	164	MANAGEMENT SATISFACTION: SELF MANAGEMENT POSITIVE: Management - self satisfaction	39					MANAGEMENT SATISFACTION: SELF MANAGEMENT POSITIVE: not seeking further info as satisfied with self-management. Management - yes, as had for long time period (?satisfied? check this) (87).	78	MANAGEMENT SATISFACTION: GENERAL POSITIVE: overall acceptable.	333
MANAGEMENT SATISFACTION NEGATIVE																																					MANAGEMENT SATISFACTION: NEGATIVE: overall unsatisfied, looking for preventative medications, does not have time to go back to neuro in italy.	87
MANAGEMENT SATISFACTION CONFLICTING																	MANAGEMENT SATISFACTION CONFLICTING: POSITIVE: Says satisfied overall. GP is proactive (looks at acute and long term). Neuro - consultant listens. Waiting lists are an issue. NEGATIVE: GP does not ALWAYS take action quick enough. Migraines were well managed but now bad. Implies has not been provided with information pack, write down verbal instruction and wants to be provided with information.	165					MANAGEMENT SATISFACTION: CONFLICTING SELF MANAGEMENT POSITIVE: happy with self-management. NEGATIVE: very unhappy overall	348	MANAGEMENT SATISFACTION: CONFLICTING: somewhat satisfied POSITIVE: self management satisfied.	111							MANAGEMENT SATISFACTION: CONFLICITING: POSITIVE: satisfied with management overall NEGATIVE: would aim to decrease meds further due to side effects.	210	MANAGEMENT SATISFACTION: CONFLICTING: POSITIVE: overall satisfied with migraine management and family help NEGATIVE: but not clinician management.	46			MANAGEMENT SATISFACTION: CONFLICTING POSITIVE: says overall satisfied NEGATIVE: BUT waiting to see how new meds work.	33
									IDEAL CONSULT: INFO PROVISION: doc provides newest information. OTHER: refers patient to research study, doc keeps up with knowledge - patient big fan of knowledge	145	IDEAL CONSULT: LISTENED TO: patient being able to discuss symptoms, being listened to, expectations - doesnt expect GP to have magic cure OTHER: would be interested in referral to research study - newest research (151)	142	IDEAL CONSULT: INFO PROVISION: exchange of verbal information, not documents or leaflet LISTENED TO: EXCHANGE OF INFORMATION	195			IDEAL CONSULT: INFO PROVISION: leaflet, videos, websites, bespoke LISTENED TO: feeling heard, not having to prove themselves, not all just in head (think female - check this), proactive clinician, not having to just await it passing (116)	103	IDEAL CONSULT: INFO PROVISION: leaflet/handout, signposting reputable websites, leaving with new information or new management strategies (Ln 149)	102	IDEAL CONSULT: INFO PROVISION: digital guides with links, take what you like and leave the rest LISTENED TO: feeling heard, not having to prove yourself, productive questioning (Ln 108). when doctor listened and provided alternatives (141)	101	IDEAL CONSULT: INFO PROVISION: provision of written and verbal information, refers to pharma rep, reassurance, answers, planning ahead, LISTENED TO: feel listened to, how to self manage	280	IDEAL CONSULT: INFO PROVISION: videos - less wordy, assessment of migraine frequency and triggers, this helps patient to further understand triggers	84/91	IDEAL CONSULT: INFO PROVISION: audio/video	81/82	IDEAL CONSULT: INFO PROVISION: written info/signposted from GP, patient leads conversation, explains symptoms, clinician summarises, clinician provides answer	277/283			IDEAL CONSULT: INFO PROVISION: can write notes down. best would be verbal, leaflet/written(website) (192) LISTENED TO: - a conversation,	196	IDEAL CONSULT: INFO PROVISION: more suggestions on treatment and management, preference is visual/leaflet/website/written, lists are helpful (36) LISTENED TO: ask about symptoms, how affect life	39	IDEAL CONSULT: INFO PROVISION: medical advice, self management tips, verbal (80)	83	IDEAL CONSULT: INFO PROVISION: enjoy conversations but need to take notes and interpret LISTENED TO: ask about symptoms, how affect life These later on, list symptoms - frequency and severity - back and forth - LISTENED TO: provide the experience	31
OTHER HCPS	OTHER HCP - Considering PT for TMJ "act of desperation"	204	OTHER HCPs - maxillofacial surgeon, may have further surgery - unsure - needs reassessment	231			OTHER HCP - GP referred to dentist as teeth grinding and jaw pain, would awake with AM migraine	220			Other HCP - pharmacist, 26, 151	151											OTHER HCP - no, would consider PT but only if EBP	230	OTHER HCP - acupuncturist, therapist (stress management), sort of helps but naturally anxious	114					OTHER HCP - neurophysiotherapist	222	OTHER HCP - psychotherapist - helps to vent, and with stress management, therapist has helped evolve views on pain, see pain as a lesson, dont make migraine identity, dont let it define oneself	210
THEME 4: MIGRAINE IMPACT
	ACADEMIC: College Absenteeism/Presenteeism, Has to prioritise classes.	134, 247	ACADEMIC: Absenteeism (294).	294	ACADEMIC: currently minimal as has spoken to faculty.	276	ACADEMIC: essays/assignments(check this)	253	ACADEMIC: symptoms - decreased concentration, cant listen to music, cant go outside, cant have bright light in house, sometimes nauseous, cannot eat, have to go to bed. Impact - all domains - social, work, burdens others (work) (176).	167	ACADEMIC IMPACT: Academic, missing exams (Ln 192), work.	163							ACADEMIC IMPACT: decreased productivity, decreased focus,Impact - academic - focus, productivity, screentime difficulty (365)	365	ACADEMIC IMPACT: via decreased productivity, social life, family life, college life, lost missed opportunities as cannot commit to things.//Impact - academic and work - reduced productivity (352)	353	ACADEMIC IMPACT: impaired cognition and speech,	410	ACADEMIC IMPACT: exams (115). Impact - postdrome - academic concentration effected, words jumbled, difficulty typing (152). Impact - Work - NJH, job concerns as need safe space, need to get home ASAP or meds ASAP (136).	115	ACADEMIC IMPACT: worries about computer science exams	128	ACADEMIC IMPACT: passing out when assignments due, slower cognitive speed than usual. College (333).	379			ACADEMIC - Academic - presenteeism/absenteeism (28). Impact - Work - Affecting paid work (73). Impact - college make her do essays if miss a day, with a chronic condition this is stressful. Also has to catch up/watch videos.	28	ACADEMIC - academic - college (15) (49). Impact - work - pharmacy - risk of mistakes, adrenaline in work can help (when running around) (49).	49	ACADEMIC - Academic - exam season	122	ACADEMIC - Academic - concentration - screen usage. Impact - work - making mistakes, frustrated with and worried about this, has to read numerous times to understand when brain fog comes on. Work presenteeism (44). Impact - work - has to look at screens/lights/hard to recall words, speak, compute, feels useless in work meetings (20). Impact-work/study-cannot use computer (3)	34
	FRIENDSHIPS/RELATIONSHIPS/SOCIAL LIFE: feels like outsider. Impacts - Has to decide/prioritise events (265) as postdrome (MOH) affects next day//choosing when to be sick (119). Misunderstood - others who dont have migraine. FAMILY: Driving committments (247), 341.	265	FRIENDSHIPS/RELATIONSHIPS/SOCIAL LIFE: Alcohol interacts with meds, making it difficult to socialise (check this) (294). Impact - Social Life -making new connections/friendships (longstanding friends understand). Impact - missing out on activities (315) (294, 307).	294	FRIENDSHIPS/RELATIONSHIPS/SOCIAL LIFE:Friendships & RELATIONSHIPS	322	FRIENDSHIPS/RELATIONSHIPS/SOCIAL LIFE: Friendships (Ln 253) - friends misunderstand, NJH, debilitatating (Ln 261). RELATIONSHIPS: Misunderstood by others w/o migraine (253).	253	FRIENDSHIPS/RELATIONSHIPS/SOCIAL LIFE: Impact - all domains - social, WORK	176	FRIENDSHIPS/RELATIONSHIPS/SOCIAL LIFE: isolating, doing repeat exams when everyone else on holiday. sport	163			FRIENDSHIPS/RELATIONSHIPS/SOCIAL LIFE: Disruptive, social life.Impact - overall - disruptive (362). Impact - social life (362)	362	FRIENDSHIPS/RELATIONSHIPS/SOCIAL LIFE: social life affected. Impact - looking forward to something and sick on the day (346). cannot commit to things (359). Impact - isolating due to routines (to function) (359). overall - cannot do everything would like to (359). social life, lonely (359)	359	FRIENDSHIPS/RELATIONSHIPS/SOCIAL LIFE: disruptive, disrupted plans, social life (365)	365	FRIENDSHIPS/RELATIONSHIPS/SOCIAL LIFE: Cannot commit to things (353). Social life, family life, college life (353). affects relationships, lack of understanding. (381). Impact - relationships - damaging (386). //Impact - social life (352).Impact - relationships (381). Impact - irritable and damaging to relationships (386).	353	FRIENDSHIPS/RELATIONSHIPS/SOCIAL LIFE: restricted lifestyle, personality changes, brain fog, functional difficulties, misunderstood and has to communicate (?gravity of situation?) to people, debilitating. communication with people during an attack is difficult (410).	406410			FRIENDSHIPS/RELATIONSHIPS/SOCIAL LIFE: Exercise - had to take long breaks between fencing sessions	96	FRIENDSHIPS/RELATIONSHIPS/SOCIAL LIFE: feels burdens friends on night out. Impact - passing out so many times (357). comms with people during an attack is difficult (410). Exercise - cannot do HRE (preference), contraindicated (197).	410			SOCIAL - socialising, diet, dating/relationships, friendships/new connections, isolating, lonely/alcohol increase med side effects(227), UCD has clubs but alcohol integral to irish society, dcreases confience, known as the one who is always sick, family relationships - lifestyle can lead to conflicts, used to eat certain foods to please friends and family but not anymore, lonely. Irritability wit…	227	SOCIAL - social - plans (15,49), daily plans, choice of eating, 57. Impact - family - plans - has to be strategic	49	SOCIAL - Impact - intermittent - socialising. Impact - family occasions as both mother and daughter has it, Can lead to cancelling plans (160). 155	113, 144	SOCIAL - social - cannot go bar/nightclub. Impacts - choice of restaurant/bar (4). Impact - boyfriend carer burden (44). Friendships - But it it's also not a conversation I have often with friends, just because I don't want it to be like all consuming either.	20
	TRAVEL: NEEDS FAMILY TO TRANSPORT AS CANNOT TRAVEL DURING MIGRAINE (247).TRAVEL: Transport/Commute - Has to organise transport home. Driving/Commuting/Transport (247).	247									TRAVEL: dangerous and needs very intense focus on simple tasks (34).	34					TRAVEL: Impact - cannot drive during an attack so gets bus or stays put (check this) (243).	243							TRAVEL: Attack - dangerous as visual effects make commute/travel difficult (115).	115			TRAVEL: Impact - commute - cannot drive home (197).	197							COMMUTING/TRAVEL: Impact - driving	144	COMMUTING - Impact -travel-cannot drive. cannot read signs/bus timetable/taxi licence plate. Impact - commute/travel - cannot take public transport (visual difficulties -symptom) safety issue (44) - And I was like I can't get there like I can't drive and I’m like I can't take public transport? I can't look at my phone to order an app. I can't verify the license plate, of the taxi that's outside.	9,20
	TIMELOSS: Has to prioritise classes, Has to shorten length of college day.	134			TIMELOSS (175).	412			TIMELOSS: timeloss, frustrating, inconvenient	167	TIMELOSS: time consuming, inconvenient. Impact - managament can take up 24 hours - sleep, dark room, head compression, bed all day up to 24hours, this IMPACTS all domains (178).	174	TIMELOSS: as uses sleep as a treatment, incapacitated for the day (Ln 220), cannot cook - functional difficulties (Ln 220)	218	TIMELOSS: Preventative Management - time - Does take time but doesn't mind. Impact - Timeloss	203	TIMELOSS: takes time out of day - yes. Impact - Timeloss.	199	TIMELOSS: overall - disruptive (365)	365	TIMELOSS: if happens when out - management would be too time consuming, e.g. to leave a lecture or leave work. Impact - timeloss with certain self management strategies so doesn’t do these things. Timeloss - self management - diary. Impact - unable to take on certain challenges or opportunities, never really knows when available (353).	193			TIMELOSS: Frequency - generally sporadic but took time during LC as stress increased, when frequency increases has to spend more time managing (43).	43115	TIMELOSS: management takes time out of day	43	TIMELOSS: couldnt leave house for 2 months as light too painful (461). Timeloss - Impact - sleep and meds take time out of day. has to plan day to make it more migraine friendly (410).	154			TIMELOSS - Impact - bothersome,time consuming (92, 210, 273). OTHER: having to bring medication is inconvenient (167).	210					TIMELOSS - Impact - daily - if attack can miss a full day, depends on severity - can push on through. Can be very tiring and has to alter daily routines (20). Impact - ADLs - difficult to go outside/work/shop - . It would be difficult for me to take that and then go back to like work, or go back to being like outside or going shopping. Impact - ADLs - quite an impact (43).	2023-09-20
	FINANCIAL: cost of meds/GP visits - leading to rationing meds - triptans particularly expensive - parents pay for health expenses currently but worried about future. Impact - Mig Management - Barrier - Costs - Moving out/budgeting post college - choosing when to be sick (421).	421			FINANCIAL: cost of meds (169) - rationing of meds - choosing when to be sick (check this), work shifts given (wages) dictate rationing. Impact - cost of neurologist (417).	169	FINANCIAL: really significant, moving out from home this year and had to budget for meds	416													FINANCIAL - attending specialist costly (154). - Neurologist - costly (154). Impact - timeloss, Impact - financial	193			FINANCIAL: Impact - medication costs - has RX scheme now but will add up over lifetime (131).	131							FINANCIAL: WORRIED ABOUT FUTURE MIGRAINE COSTS. Impact - financial - cost medical card not really an issue but will run out fairly soon and patient anxious about this (181). Impact - Financial - send me to a specialist, but then, like it will cost me more money (9). Impact - financial - meds are costly, worries and tries not to think about it, thinks price of meds should be decreased.	181	FINANCIAL - Impact - financial - costs (GP/RX - discouraging)	58			FINANCIAL - Impact -financial, currently not an issue due to health insurance (on family plan) but could be in future (49).	20
	PSYCHOLOGICAL: anxiety - worries about future financial costs of meds (406) and jobs (247). Impact - Workplace - Future - Anxiety about jobs (247).	406			PSYCHOLOGICAL: Impact - Planning. Impact - Future - Jobs - Anxiety as so disruptive (276).	322	PSYCHOLOGICAL: anxiety re essays/assignments, depression prior to BB, stress (253). Pain - just constantly being in pain (253).	253			PSYCHOLOGICAL: interrictal -Mood - always on edge, anxiety, debilitating. Frustrating (174). Impact - Huge, incapacitated during attacks, large impact (252).	163	PSYCHOLOGICAL: Mood - Self confidence affected by medication weight gain.	64			PSYCHOLOGICAL: burden having to think about migraine all the time. Impact - isolating due to routines (to function) (359). Impacts - medication side effects on comorbidities. Impact - psychological - anxiety if cannot sleep without meds in the future. mpact -psychological - chronic, always there, always on your mind (372).Impact - psychological- isolation (397). Impact - debilitating (397).	211			PSYCHOLOGICAL: anxiety - not worrying about sleep and stress management without loosing function (381). Irritable (386). Impact - medication side effects - weight management is difficult as selective with food due to triggers (272).	272	PSYCHOLOGICAL: Interrictal - paranoid of next attack (410). always in back of mind, not have mood/personality changes (406).	410	PSYCHOLOGICAL: Interictal - always in back of mind/strategizing, always looking for safe space in college.	115	PSYCHOLOGICAL: always in back of mind.	133	PSYCHOLOGICAL: Interictal - always in back of mind, e.g. wary of drinking caffeine due to withdrawal setting off an attack. Impact - passing out so many times (357).	410			PSYCHOLOGICAL - college make her do essays if miss a day, with a chronic condition this is stressful (273). Anxious about future medication/migraine costs (181). Everything annoys her when migraine is coming on (extreme irritability) (Ln 10). Frustration (73). NHMA - freedom - to live, play, travel, love, shadow over self, see it as a sign of strength but not a weakness (-ve labelling) (250). Les…	28	PSYCHOLOGICAL - Mood - anxiety - worry in back of mind, when busy symptoms may manifest, tries to delay it and proceed as normal. NHMA - Impact - worry in back of mind, when busy symptoms may manifest, tries to delay it and proceed as normal (59).	59	PSYCHOLOGICAL - Impact - interrictal anxiety. NHMA - life would be easier, life would be more relaxing (144).	144	PSYCHOLOGICAL - Impact - very tiring, has to alter daily routines, frustrating. Anxiety regarding future - how sustainable, is working in a really high-pressure industry. I think that's also kind of been that's been on my mind a lot, too. NHMA - sense of relief. NHMA - excited to see what could accomplish, confidence boost, fighting with 1 hand behind back (52).	20
	NHMA - Relief - Anxiety, Planning, Career Burden (342).	342	NHMA - Relief. NHMA - Realise full potential, got into UCD on DARE and would like to see what could have done if not had migraine and had not the academic impact of missing school	344	NHMA - Huge relief. NHMA - Realize full potential (359).	322	NHMA - relief. NHMA - realise full potential (357).	357	NHMA - no difference, just death and taxes, has accepted	227232	NHMA - possibly freedom, known as the one with migraine, would have less anxiety in interrictal period, would be liberating, life would be easier (203).	203	NHMA - blessed (242).	64			NHMA - unsure, probably have lot more energy (383).	383			NHMA - freedom, not be so rigid and disciplined, not worrying about sleep and stress management without loosing function (381).		NHMA - be more uninhibited, less restrictions, true to self, always in back of mind, not have mood/personality changes (406).	406	NHMA - big relief, lot less to consider	115	NHMA - liberating, wouldnt have to think about lifestyle so much (128).	128	NHMA - dangerous if attack not at home	410
EXPERIENCE	EXPERIENCE - NJH. Phrase - Inconvenient (318).	265, 318	PHRASE- Inconvenient	315	EXPERIENCE - NJH. Phrase - Disruptive (322).	9322	PHRASE - Debilitating	253	EXPERIENCE - NJH - sensory - P&P. Phrase - Pain in the ass (220).	23	EXPERIENCE - NJH - sensory - severe throbbing headache. Phrase - Debilitating (206,216).	20206216	PHRASE - wouldnt wish on enemy	237	EXPERIENCE - NJH, headache, visual disturbance, nausea. Phrase - Debilitating, like static on a TV (visual disturbance) (374). Impact - overall - disruptive (362)	5	EXPERIENCE - own attitude - considering migraine as a disability = imposter syndrome, malingering. Feels misunderstood, isolating. Impact - Debilitating (397). Phrase - Chronic, always lurking (372). NHMA - unsure. Used to them. Maybe have increased energy (383).	397			EXPERIENCE - NJH. Phrase - debilitating (40,370).mpact - debilitating, incapacitated (370). NHMA - freedom (381)	12,353,40,370	EXPERIENCE - NJH. Experience - an invisible condition, misunderstood. Attitude own - doesnt care what people think (male, 46 years old) (348). Debilitating (406). Phrase - pain in the ass (406). Phrase: commonality with war vets (348).	9406	EXPERIENCE - NJH, severe headache and other symptoms. Phrase - debilitating headache (144).	4144	EXPERIENCE - just a bad headache. Phrase - debilitating (said dramatic phrase to use- male) (116)	3116	EXPERIENCE - NJH. Phrase - debilitating, pauses life until you can press play again (401).	2333401			EXPERIENCE - considers migraine JH, doesnt want to give it control (2,56). Management - power through if can (28), not a victim, take control of pain(121), nightmare but taught so much about self-care, can be a lesson in it(243). Attitude - calls it a headache to remove its power and try continue as normal, turn a mountain into a molehill and minimise, power through (210). Experience - Own Attitu…	2,56,243	EXPERIENCE - NJH. Phrase - takes control - of body and of plans (57)	2,33,57	EXPERIENCE - NJH. Phrase - annoying (138)	3	EXPERIENCE - NJH. Phrase -hangnail (50)	1,50
	PHRASE- Inconvenient	318	PHRASE- Inconvenient	315	PHRASE - Disruptive	322	PHRASE - Debilitating	253	PHRASE - Pain in the ass	220	PHRASE - Debilitating	216	PHRASE - wouldnt wish on enemy	237	PHRASE - Debilitating, like static on a TV (visual disturbance)	374	PHRASE - Chronic, always lurking	372			PHRASE - debilitating	370	PHRASE - pain in the ass	406	PHRASE - debilitating headache	144	PHRASE - debilitating (?dramatic - male)	116	PHRASE - debilitating, pauses life until you can press play again	401			PHRASE - fucking nightmare	243	PHRASE - takes control - of body and of plans	57	PHRASE - annoying	138	PHRASE -hangnail	50

## Sheet: Quantification Table
INITIAL THEMES	P1	P2	P3	P4	P5	P6	P7	P8	P9	P10	P11	P12	P13	P14	P15	P16	P17	P18	P19	P20
THEME 1: MIGRAINE CHARACTERISTICS
AURA TOTAL	X		X	X	X	X	X	X	X	X		X	X	X	X	X	X	X	X	X
AURA VISUAL	X			X		X		X	X	X		X	X	X	X	X	X	X	X	X
AURA SENSORY	X			X	X	X	X	X	X	X			X	X		X	X			X
AURA AUDITORY					X	X			X
AURA APHASIC			X	X		X		X					X				X			X
PRODROME OVERALL	X		X	X	X	X	X	X	X	X	X	X	X	X	X	X	X	X	X	X
PRODROME OTHER			X		X	X		X	X	X	X	X		X	X		X	X		X
CLASSICAL ATTACK	X	X	X	X	X	X	X	X	X	X	X	X	X	X	X	X	X	X	X	X
ADDITIONAL ATTACK SYMPTOMS	X	X	X		X	X	X	X	X		X	X	X		X	X	X	X	X	X
POSTDROME	X					X			X			X		X	X		X	X
TRIGGERS BEHAVIORAL	X		X	X	X	X	X		X	X	X	X	X		X	X	X	X	X	X
TRIGGERS DIETARY		X		X			X	X	X		X	X	X			X	X		X	X
TRIGGERS PHYSIOLOGICAL			X	X	X	X	X				X			X			X	X	X
TRIGGERS ENVIRONMENTAL	X			X	X		X		X		X		X	X	X		X		X	X
THEME 2: MIGRAINE SELF MANAGEMENT
SELF MANAGEMENT STRATEGIES	X	X	X	X	X	X	X	X	X	X	X	X	X	X	X	X	X	X	X	X
BARRIERS INTERNAL	X			X		X			X		X		X				X		X
BARRIERS INTERNAL STIGMA	X			X					X		X						X		X
BARRIERS EXTERNAL	X	X		X	X				X	X	X	X	X	X	X		X	X	X	X
EXTERNAL BARRIER STIGMA	X	X		X					X		X	X	X		X		X	X		X
EXTERNAL BARRIER FEASIBILITY									X		X		X		X		X
FACILITATORS INTERNAL ACCEPTANCE/ACCOUNTABILITY	X		X	X	X	X					X				X		X	X		X
FACILITATORS EXTERNAL	X	X	X				X		X		X	X	X		X				X	X
FACILITATORS EXTERNAL UNIVERSITY	X	X	X				X		X				X		X				X	X
FACILITATORS EXTERNAL OTHER									X		X	X	X		X				X	X
THEME 3: CLINICAL MANAGEMENT
USES SOME FORM OF MEDS	X	X	X	X	X	X	X	X	X		X	X	X	X	X	X	X	X	X	X
MEDICATION BARRIERS (MEDICATION INEFFICIENCY/SIDE EFFECTS)	X		X	X	X	X	X	X	X		X	X	X		X		X	X	X	X
FACILITATORS (MEDICATION EFFICACY - FULL/PARTIAL)	X			X							X			X		X		X		X
HEARD OF ALTERNATIVE TREATMENTS (ACUPUNCTURE/DAITH PIERCING)		X	X	X					X				X				X			X
HEARD OF BOTOX						X							X
PREFERS VERIFIABLE KNOWLEDGE	X		X	X	X	X	X	X	X	X	X	X	X	X	X	X	X	X	X	X
OPEN TO EXPERIENTIAL/NON VERIFIABLE KNOWLEDGE				X	X				X		X		X	X				X
IDEAL CONSULT INFO PROVISION					X		X		X	X	X	X	X	X	X		X	X	X	X
IDEAL CONSULT LISTENED TO						X	X		X		X	X					X	X		X
KNOWLEDGE OF PATHOPHYSIOLOGY BVD/BVC	X							X	X		X						X			X
KNOWLEDGE JAW/FACIAL NERVE CONNECTION	X	X	X	X
KNOWLEDGE LIMITED/UNSURE	X		X		X								X	X
CLINICIAN ATTENDANCE IRREGULAR					X			X		X	X	X	X	X			X		X
CLINICIAN ATTENDANCE ANNUAL/REGULAR	X		X			X			X
NEUROLOGIST WAITING LISTS (ON LIST/THINKS LISTS ARE A PROBLEM)	X		X						X				X		X				X	X
CLINICAL EXPERIENCE POSITIVE			X											X				X
CLINICAL EXPERIENCE NEGATIVE				X	X	X		X								X
CONFLICTING CLINICAL EXPERIENCE	X						X		X	X	X	X	X		X		X		X	X
MANAGEMENT SATISFACTION POSITIVE				X	X		X	X		X	X			X	X
MANAGEMENT SATISFACTION POSITIVE SELF MANAGEMENT							X	X			X			X
MANAGEMENT SATISFACTION NEGATIVE																			X
MANAGEMENT SATISFACTION CONFLICTING									X			X	X				X	X		X
OTHER HCPS PHYSIO	X											X				X
OTHER HCPS DENTIST		X	X
OTHER HCPS PHARMACIST					X
OTHER HCPS ACUPUNCTURIST													X
OTHER HCPS PSYCHOTHERPIST													X				X
THEME 4: MIGRAINE IMPACT
ACADEMIC	X	X	X	X	X	X				X	X	X	X	X	X		X	X	X	X
DAILY TIMELOSS	X		X		X	X	X	X	X	X	X						X			X
TRAVEL/COMMUTE	X					X			X				X		X					X
RELATIONSHIPS/SOCIAL	X	X	X	X	X	X		X	X	X	X	X		X	X		X	X	X	X
PSYCHOLOGICAL	X		X	X		X	X		X		X	X	X	X	X		X	X	X	X
FINANCIAL	X		X	X							X		X				X	X		X
NHMA RELIEF/FREEDOM/LESS WORRY	X	X	X	X		X	X				X	X	X	X			X	X	X	X
NHMA REALISE POTENTIAL		X	X	X																X
PHRASE DEBILITATING				X		X		X			X		X	X	X
PHRASE INCONVENIENT/DISRUPTIVE	X	X	X
EXPERIENCE NJH	X		X		X	X		X			X	X	X		X			X	X	X

## Sheet: Themes
PRIMARY THEMES	P1	P2	P3	P4	P5	P6	P7	P8	P9	P10	P11	P12	P13	P14	P15	P16	P17	P18	P19	P20
THEME 1: MIGRAINE CHARACTERISTICS
NOT JUST A HEADACHE	X		X		X	X		X			X	X	X		X			X	X	X
AURA TOTAL	X		X	X	X	X	X	X	X	X		X	X	X	X	X	X	X	X	X
AURA VISUAL	X			X		X		X	X	X		X	X	X	X	X	X	X	X	X
AURA SENSORY	X			X	X	X	X	X	X	X			X	X		X	X			X
PRODROME OVERALL	X		X	X	X	X	X	X	X	X	X	X	X	X	X	X	X	X	X	X
PRODROME OTHER			X		X	X		X	X	X	X	X		X	X		X	X		X
CLASSICAL ATTACK	X	X	X	X	X	X	X	X	X	X	X	X	X	X	X	X	X	X	X	X
ADDITIONAL ATTACK SYMPTOMS	X	X	X		X	X	X	X	X		X	X	X		X	X	X	X	X	X
TRIGGERS BEHAVIORAL	X		X	X	X	X	X		X	X	X	X	X		X	X	X	X	X	X
TRIGGERS DIETARY		X		X			X	X	X		X	X	X			X	X		X	X
TRIGGERS PHYSIOLOGICAL			X	X	X	X	X				X			X			X	X	X
TRIGGERS ENVIRONMENTAL	X			X	X		X		X		X		X	X	X		X		X	X
THEME 2: MIGRAINE SELF MANAGEMENT
SELF MANAGEMENT STRATEGIES	X	X	X	X	X	X	X	X	X	X	X	X	X	X	X	X	X	X	X	X
BARRIERS EXTERNAL	X	X		X					X	X	X	X	X	X	X		X	X	X	X
EXTERNAL BARRIER STIGMA	X	X		X					X		X	X	X		X		X	X		X
FACILITATORS INTERNAL ACCEPTANCE/ACCOUNTABILITY	X		X	X	X	X					X				X		X	X		X
FACILITATORS EXTERNAL	X	X	X						X		X	X	X		X				X	X
THEME 3: CLINICAL MANAGEMENT
USES SOME FORM OF MEDS	X	X	X	X	X	X	X	X	X		X	X	X	X	X	X	X	X	X	X
MEDICATION BARRIERS (MEDICATION INEFFICIENCY/SIDE EFFECTS)	X		X	X	X	X	X	X	X		X	X	X		X		X	X	X	X
PREFERS VERIFIABLE KNOWLEDGE	X		X	X	X	X	X	X	X	X	X	X	X	X	X	X	X	X	X	X
IDEAL CONSULT INFO PROVISION					X		X		X	X	X	X	X	X	X		X	X	X	X
CONFLICTING CLINICAL EXPERIENCE	X						X		X	X	X	X	X		X		X		X	X
THEME 4: MIGRAINE IMPACT
ACADEMIC	X	X	X	X	X	X				X	X	X	X	X	X		X	X	X	X
DAILY TIMELOSS	X		X		X	X	X	X	X	X	X						X			X
RELATIONSHIPS/SOCIAL	X	X	X	X	X	X		X	X	X	X	X		X	X		X	X	X	X
PSYCHOLOGICAL	X		X	X		X	X		X		X	X	X	X	X		X	X	X	X
NHMA RELIEF/FREEDOM/LESS WORRY	X	X	X	X		X	X				X	X	X	X			X	X	X	X

## Sheet: Additional Information
MINOR THEMES/ONE LINE SUMMARY/NOT USED	P1	P2	P3	P4	P5	P6	P7	P8	P9	P10	P11	P12	P13	P14	P15	P16	P17	P18	P19	P20
THEME 1: MIGRAINE CHARACTERISTICS
AURA AUDITORY					X	X			X
AURA APHASIC			X	X		X		X					X				X			X
POSTDROME	X					X			X			X		X	X		X	X
THEME 2: MIGRAINE SELF MANAGEMENT
BARRIERS INTERNAL	X			X		X			X		X		X				X		X
BARRIERS INTERNAL STIGMA	X			X					X		X						X		X
EXTERNAL BARRIER MANAGEMENT FEASIBILITY									X		X		X		X		X
FACILITATORS EXTERNAL UNIVERSITY	X	X	X				X		X				X		X				X	X
FACILITATORS EXTERNAL OTHER									X		X	X	X		X				X	X
THEME 3: CLINICAL MANAGEMENT
FACILITATORS (MEDICATION EFFICACY - FULL/PARTIAL)	X			X							X			X		X		X		X
HEARD OF ALTERNATIVE TREATMENTS (ACUPUNCTURE/DAITH PIERCING)		X	X	X					X				X				X			X
HEARD OF BOTOX						X							X
OPEN TO EXPERIENTIAL/NON VERIFIABLE KNOWLEDGE				X	X				X		X		X	X				X
KNOWLEDGE OF PATHOPHYSIOLOGY BVD/BVC	X							X	X		X						X			X
KNOWLEDGE JAW/FACIAL NERVE CONNECTION	X	X	X	X
KNOWLEDGE LIMITED/UNSURE	X		X		X								X	X
CLINICIAN ATTENDANCE IRREGULAR					X			X		X	X	X	X	X			X		X
CLINICIAN ATTENDANCE ANNUAL/REGULAR	X		X			X			X
NEUROLOGIST WAITING LISTS (ON LIST/THINKS LISTS ARE A PROBLEM)	X		X						X				X		X				X	X
CLINICAL EXPERIENCE POSITIVE			X											X				X
CLINICAL EXPERIENCE NEGATIVE				X	X	X		X								X
MANAGEMENT SATISFACTION POSITIVE				X	X		X	X		X	X			X	X
MANAGEMENT SATISFACTION POSITIVE SELF MANAGEMENT							X	X			X			X
MANAGEMENT SATISFACTION NEGATIVE																			X
MANAGEMENT SATISFACTION CONFLICTING									X			X	X				X	X		X
IDEAL CONSULT LISTENED TO						X	X		X		X	X					X	X		X
OTHER HCPS PHYSIO	X											X				X
OTHER HCPS DENTIST		X	X
OTHER HCPS PHARMACIST					X
OTHER HCPS ACUPUNCTURIST													X
OTHER HCPS PSYCHOTHERPIST													X				X
THEME 4: MIGRAINE IMPACT
TRAVEL/COMMUTE	X					X			X				X		X					X
FINANCIAL	X		X	X							X		X				X	X		X
NHMA REALISE POTENTIAL		X	X	X																X
PHRASE DEBILITATING				X		X		X			X		X	X	X
PHRASE INCONVENIENT/DISRUPTIVE	X	X	X

## Sheet: Study Codebook
THEMES (N=4)	DESCRIPTION	*NODES	FINAL THEMES	*MINOR THEMES
MIGRAINE CHARACTERISTICS	NJH SYMPTOM EXPERIENCE (PRODROME/AURA TYPES) SYMPTOM EXPERIENCE (CLASSICAL ATTACK) SYMPTOM EXPERIENCE (E.G. COGNITIVE DYSFUNCTION) BEHAVIOURAL TRIGGERS (EG: STRESS, DISRUPTED SLEEP, MOODS). DIETARY/TOXINS TRIGGERS (E.G: CERTAIN FOODS, ALCOHOL) ENVIRONMENTAL TRIGGERS (E.G. WEATHER, TEMPERATURE) PHYSIOLOGICAL TRIGGERS (E.G. HORMONAL)	NJH AURA TOTAL AURA VISUAL AURA SENSORY PRODROME OVERALL PRODROME OTHER CLASSICAL ATTACK ADDITIONAL ATTACK SYMPTOMS TRIGGERS BEHAVIORAL TRIGGERS DIETARY TRIGGERS ENVIRONMENTAL TRIGGERS PHYSIOLOGICAL	(i) PROFILE (ii) TRIGGERS	POSTDROME APHASIC AUDITORY
MIGRAINE SELF MANAGEMENT	SELF-MANAGEMENT STRATEGIES BARRIERS (EG INTERNAL/EXTERNAL STIGMA) FACILITATORS (E.G. INTERNAL/EXTERNAL SUPPORT)	SELF MANAGEMENT STRATEGIES EXTERNAL BARRIERS EXTERNAL BARRIER STIGMA FACILITATORS INTERNAL ACCEPTANCE/ACCOUNTABILITY FACILITATORS EXTERNAL	(i) STRATEGIES (ii) BARRIERS & FACILITATORS	FACILITATORS EXTERNAL UNIVERSITY BARRIERS INTERNAL FACILITATORS EXTERNAL OTHER BARRIERS INTERNAL STIGMA EXTERNAL BARRIER MANAGEMENT FEASIBILITY
MIGRAINE CLINICAL MANAGEMENT	MEDICATION USAGE (E.G. DO MANY USE MEDICATION) MEDICATION BARRIERS/FACILITATORS (E.G. SIDE EFFECTS/EFFICACY) KNOWLEDGE ACQUISITION (E.G. WHERE SEEK KNOWLEDGE AND KNOWLEDGE PREFERENCES) IDEAL CONSULTATION (E.G. INFORMATION PROVISION) CLINICAL PATHWAY SATISFACTION (E.G. SATISFIED WiTH CLINICIANS) OVERALL MANAGEMENT SATISFACTION (E.G. SATISFIED WITH SELF AND CLINICAL MANAGEMENT)	MEDICATION USAGE MEDICATION BARRIERS CONFLICTING CLINICAL EXPERIENCE PREFER VERIFIABLE KNOWLEDGE IDEAL CONSULT INFO PROVISION	(i) MEDICATIONS (ii) CLINICAL PATHWAY	CLINICIAN ATTENDANCE IRREGULAR MANAGEMENT SATISFACTION POSITIVE IDEAL CONSULT LISTENED TO NEUROLOGIST WAITING LISTS (ON LIST/THINKS LISTS ARE A PROBLEM) FACILITATORS (MEDICATION EFFICACY - FULL/PARTIAL) HEARD OF ALTERNATIVE TREATMENTS (ACUPUNCTURE/DAITH PIERCING OPEN TO EXPERIENTIAL/NON VERIFIABLE KNOWLEDGE KNOWLEDGE OF PATHOPHYSIOLOGY BVD/BVC MANAGEMENT SATISFACTION CONFLICTING MIGRAINE KNOWLEDG…
MIGRAINE IMPACTS	ACADEMIC IMPACTS (E.G. ABSENTEEISM, PRESENTEEISM) RELATIONSHIPS/SOCIAL IMPACTS (E.G. FRIENDSHIPS, DATING, FAMILY, SPORT) PSYCHOLOGICAL IMPACTS (E.G. DEPRESSION, ANXIETY, FRUSTRATION)	ACADEMIC DAILY TIMELOSS RELATIONSHIPS/SOCIAL PSYCHOLOGICAL NHMA RELIEF/FREEDOM/LESS WORRY	(i) ACADEMIC (ii) SOCIAL (iii) PSYCHOLOGICAL	FINANCIAL TRAVEL/COMMUTE PHRASE DEBILITATING PHRASE INCONVENIENT/DISRUPTIVE NHMA REALISE POTENTIAL
*NODES: CONSISTENTLY REPEATED INFORMATION
*MINOR THEMES: SOME BUT NOT ALL OF THIS DATA WAS USED WITHIN THE TEXT TO FACILITATE DISCUSSION. IT HAS BEEN PROVIDED FOR CODING TRANSPARENCY.

## Sheet: Reflexivity Memos
FACTOR	CONSIDERED ANY BIAS	DISCUSSED WITH BMF & CB	ACTION
IMPACT - ACADEMIC+WORK+TIMELOSS+DAILY LIFE	N/A	YES	AMALGAMATED
SOCIAL+FAMILY+RELATIONSHIPS	N/A	YES	AMALGAMATED
IDEAL CONSULT + KNOWLEDGE ACQUISITION	N/A	YES	AMALGAMATED
CHECK EACH PERSONS AGE, LIKELY CAME ON DURING PUBERTY	N/A	YES	NO PATTERN ESTABLISHED
MIGRAINE COMORBIDITIES - ASTHMA, HAYFEVER, ALLERGIES, DYSMENORHEA, PCOS	N/A	YES	NOT ENOUGH FOR THEME
OTHERS AND OWN ATTITUDES - EXTERNAL AND INTERNAL BARRIERS.HAD NOT INFORMED WORK OR COLLEGE ABOUT MIGRAINES	YES	YES	REVISED
FINANCIAL IMPACT + GP TOO EXPENSIVE FOR STUDENTS	YES	YES	AMALGAMATED
MANAGEMENT SATISFACTION - DOES NOT BELIEVE IN CURE/HEAR OF CURE	YES	YES	REVISED
NHMA & IMPACT	YES	YES	AMALGAMATED
MIGRAINE SATISFACTION + CLINICAL PATHWAY: GP SENDS FOR MRI EVERY 2 YEARS	YES	YES	AMALGAMATED
MIGRAINE PROFILE - FREQUENCY/DURATION	N/A	YES	NOT ENOUGH FOR THEME
MEDICAL MANAGEMENT - MEDS INEFFICIENT - BARRIER INSTEAD OF CLINICAL PATHWAY SATISFACTION	N/A	YES	REVISED
SELF MANAGEMENT BARRIER - CANNOT PAUSE DAY	YES	YES	REVISED
EXPERIENCE + IMPACT.	N/A	YES	AMALGAMATED
PARTICIPANTS DEMONSTRATED APPRECIATION FOR RESEARCH	YES	YES	N/A
HAD NOT INFORMED WORK OR COLLEGE ABOUT MIGRAINES	YES	YES	AMALGAMATED
MANAGEMENT FACILITATORS - MIGRAINE TEACHING A LESSON TO POWER THROUGH. FIGHTING WITH ONE HAND BEHIND THEIR BACK, WOULD HAVE LOVED TO HAVE SEEN WHAT WOULD HAVE ACCOMPLISHED HAD BEEN IN FULL HEALTH. MIGRAINE TEACHING HEALTHY LIFESTYLE.LIKE DEATH AND TAXES	YES	YES	AMALGAMATED

## Sheet: Participant Comments
P1	P2	P3	P4	P5	P6	P7	P8	P9	P10	P11	P12	P13	P14	P15	P16	P17	P18	P19	P20
THEME 1: CHARACTERISTICS	THEME 1: CHARACTERISTICS	THEME 1: CHARACTERISTICS	THEME 1: CHARACTERISTICS	THEME 1: CHARACTERISTICS	THEME 1: CHARACTERISTICS	THEME 1: CHARACTERISTICS	THEME 1: CHARACTERISTICS	THEME 1: CHARACTERISTICS	THEME 1: CHARACTERISTICS	THEME 1: CHARACTERISTICS	THEME 1: CHARACTERISTICS	THEME 1: CHARACTERISTICS	THEME 1: CHARACTERISTICS	THEME 1: CHARACTERISTICS	THEME 1: CHARACTERISTICS	THEME 1: CHARACTERISTICS	THEME 1: CHARACTERISTICS	THEME 1: CHARACTERISTICS	THEME 1: CHARACTERISTICS
Migraine Profile	Migraine Profile	Migraine Profile	Migraine Profile	Migraine Profile	Migraine Profile	Migraine Profile	Migraine Profile	Migraine Profile	Migraine Profile	Migraine Profile	Migraine Profile	Migraine Profile	Migraine Profile	Migraine Profile	Migraine Profile	Migraine Profile	Migraine Profile	Migraine Profile	Migraine Profile
		P3: “headache….then went on to be stronger….nausea, sensitivity to light and smells and kind of a throbbing pain centered towards like behind my eyes.” P3		Participant 5: ....I'll even second that, on a sensory thing, you know it's it can be sensitivity to light, sometimes sound.	Participant 6: ....usually when people hear migraine they think of just a bad headache but for me, it's almost like a sensory attack sort of, my experience would be definitely a sensory attack but obviously, that comes with a very severe throbbing headache but definitely get a whole variety of things. Participant 6: "I would describe my migraines like clockwork. I experience migraines with aura, …	P7: ....vertigo coupled with migraine. So I would be having a very normal day, but then I would just be walking and for like 30 seconds, I just lose balance and I'm almost blacked out, but then I’m fine again for 30, 40 seconds, and then I just have a very bad headache....and I cannot see the sun with my bare eyes....a shooting feeling, it's like a light shooting in your eyeballs, it's just pierc…				Participant 11: Oh, I think maybe um a completely debilitating, like it seems once you have one that's just you're done for, until you get rid of it				Participant 15: I would just say, i'm sorry you pay for it, completely debilitating to be honest, it just pauses your life until you know the attack is over and you can press play again.				Participant 19: I have to say that it's kind of hard to describe. It's definitely not something like a headache. It's way more than a headache because it's also sensoral in a way. So it really affects my sight, for example. and my movements as well. So I would say it's way more than a headache, but it's hard to describe it like since I don't really have medical knowledge.	Participant 20: It usually depends on the time of day, so I either get migraines in the morning between like 8 Am until noon, or I get them in my sleep between like 3 0'clock and 6 0'clock in the morning. And if it happens while I'm asleep, I don't have any symptoms or anything, really cause like I don't notice them, and then I just wake up with really really intense, horrible head pain, and at t…
					Participant 6: We go debilitating....you just feel incapacitated to do anything, I think, so yeah, debilitating....		Participant 8: um I generally get uh that kind of visual aura is my first symptom, and then after that. Uh yeah, it's kind of headache, sometimes neck pain. Um. I struggle with speech a lot, so I kind of mix up words um and can't, and that equally can't really kind of process what what people are saying to me. So I guess a bit of confusion. Um, sometimes a little bit of amnesia as well. Um, not s…	Participant 9: Yeah, I i'm kind of all of the above and and kind of more um. It depends on what kind of migraine i'm getting. But i'll get the to kind of visual aura. I'll get the light sensitivity, the sound sensitivity, sometimes i'll wake up dizzy, and then that I know there's a a migraine on the way. The room is kind of spinning, and nausea would be a big one, and again, if it's a hemiplegic …			Participant 12: It's same here to grow those the ice pack, the throbbing headache. I I do like running, and I remember having one uh attack while up the hill, and I had to keep running down without seeing I mean half the path in front of me it was unpleasant, dangerous, and actually I felt it made the attack much worse. So the last thing same, the last thing I do with the throbbing uh blood press…	Participant 13: the first thing I tend to get is I, um, like an aura, so I lose um sight in the centre of my vision. Um. So if I'm looking at somebody I can see around them, but I can't see their face if I was looking at them. Um. I also get, um like numbness, so i'd um kind of like a tingling numbness on this in like my arms or my face, or my mouth, and um, that'd be kind of like the straightawa…			Participant 16: for for me? Um, I usually would, because I guess silent migrants or um. The medical term is like a vestibular migraine so, and it can usually be accompanied with feelings of vertigo or kind of dizziness. So usually the very first like initial symptom would be that I would get like floaters in my eyes, or in my peripheral vision, where I would see, like, maybe, a weird like light i…				Participant 20: If I had, if I had it like, if I could do as much as I could, I would say, let's say I got a migraine around 9Am. I probably would be in bed until, like 4 or 5 in the evening, so I probably would miss like a full day of work. It has happened to me where I started to get a migraine around like 11. I powered through, took a nap at lunch, and then called out sick for the rest of the …
Participant 1: About 2 hours, like 2-4 hours before I get the onset of like the main pain and other symptoms like nausea, I get maybe like 80% of the time, I do get an aura, a visual aura, so I get blind spots, often quite blurry vision, usually only in one eye. And I also will experience numbness or tingling around my nose and that's like one of my first signs, even before the aura I'll get like…		Participant 3: For me, it would be that I'd get a headache, but it really feels like it's coming from behind my eye almost, just kind of what happens for me, and then it went on to be stronger, it would be like nausea, sensitivity to light and smells and kind of a throbbing pain centered towards like behind my eyes I guess.	participant4: I'm the same, to be honest, I get the aura migraines as well and speech difficulty is one of my things, my speech becomes very confused and then it's the same with numbness, down one side of the body and issues with my vision. And then that will turn into, you know, like pain in my temples are behind my eyes and maybe 40 minutes later and oh sorry, one other symptom is that I'll get…	Participant 5: For me, it's sort of a tightening around the brain. Like my head gets a bit tight and I find it hard to concentrate, and usually loud noises just…everything seems louder than it (gave a description of illustration): The first two images are red sharp lines that feel like a nail lodged in the head and are a persistent singular feeling. The third image is purple fuzzy lines to simula…										Participant 15: Yeah, I do. I will start out with the normal tension headache. Um My headaches, then build to a migraine kind of thing. Um, So i'm able to kind of take some preventative measures and try keep it as just a headache rather than a migraine. Um! I do have medication that I can take. I'm only allowed to take it when I know that the headache has turned into a migraine.Um! And then I als…
Migraine Triggers/Intensifiers	Migraine Triggers/Intensifiers	Migraine Triggers/Intensifiers	Migraine Triggers/Intensifiers	Migraine Triggers/Intensifiers	Migraine Triggers/Intensifiers	Migraine Triggers/Intensifiers	Migraine Triggers/Intensifiers	Migraine Triggers/Intensifiers	Migraine Triggers/Intensifiers	Migraine Triggers/Intensifiers	Migraine Triggers/Intensifiers	Migraine Triggers/Intensifiers	Migraine Triggers/Intensifiers	Migraine Triggers/Intensifiers	Migraine Triggers/Intensifiers	Migraine Triggers/Intensifiers	Migraine Triggers/Intensifiers	Migraine Triggers/Intensifiers	Migraine Triggers/Intensifiers
			participant4: I also find stress in particular. Stress seems to trigger my aura migraines more than anything else, where I kind of get the weird symptoms, particularly with my vision. And, I also find if I if I'm not eating regularly, like not necessarily not eating well, but if you know, I have a massive gap in a day, where I haven't eaten, I’ll definitely get a migraine so stress and I eating h…			So lifestyle is a huge factor in migraine. Certain exercises trigger my migraine, exercises which involve running and jumping, which sets off a migraine. But weight-training, bodyweight, swimming and yoga work for me, so that has helped migraines, and meditation has helped as well - breathing exercises. Participant 7: Yes they absolutely do, so I have started making a log book with with everythin…						Participant 13: Um, I tend to get more migraines around like times of stress. So I think it's related to stress a bit um, but a few weird ones like um, like oranges um, They can sometimes trigger migraines if I like, if I, It's kind of a case if I have more than one trigger, if I have one trigger like um like heavy weather and stuff. That's another trigger. Um! But if there's one of them or like …		Participant 15: I definitely think when i'm tired and stressed I will get migraines more. but I haven't really been able to identify definite factors, I know in the beginning, when I was uh commuting to work, I had like a twenty thirty minute bus ride, and you know yourself like after a day of work. You get on the bus. It's packed, it's hot, it's ready, the air flow isn't great, and I would feel …	Participant 16: just it, like I don't get migraines that often like, or as often as I used to, but just like the same thing, I think if I don't sleep, enough um, or if i'm like going on, if I've been going out and like drinking and going to like parties, or whatever, like a lot without like much balance. Then those can all just have a kind of a domino effect, and I have, like experience that resu…			Participant 19: chocolate definitely, alcohol, period - when my period is coming, is usually we, when I have the worst migraines and stress, it's also a trigger.	Participant 20: Yeah, so, I'm from the States originally. And I moved to Ireland about 3 years ago, and I've been having migraine since I was 10. So more than half of my life I have spent with them, but I've noticed that when I go back to the States, depending on some of the food that I'm eating that increases like my symptoms. I don't feel great, and I think I had a lot, to do with the preservat…
			participant4: Yeah yeah, actually, that is a good point I probably wouldn't have considered it otherwise but yeah, I find running to be the most aggressive. Whereas something, actually cycling as well, but I guess it depends on the cycle, whereas I wouldn't ever find that yoga would kind of make a migraine worse and also, I find swimming a lot more relaxing. So probably running, in particular, if…	Participant 5: yeah, I think if I have a migraine and then I exercise, the migraine might be worse, but you know... it's pushing blood around so you know it kind of makes sense, but if I don't have a migraine, I'm not going to get one from exercising.															Participant 20: I like a little bit of both, so I like to be able to kind of, give my experience. And then the questions of like, you know, do you experience like flashing lights? Yes. Does lights flickering through the trees, while you're driving bother you? Yes. You know, like what else bothers you like. The lines on an escalator. Those really mess with my head as well. They make me feel dizzy …
THEME 2: CARE PATHWAY/CLINICAL EXPERIENCE	THEME 2: CARE PATHWAY/CLINICAL EXPERIENCE	THEME 2: CARE PATHWAY/CLINICAL EXPERIENCE	THEME 2: CARE PATHWAY/CLINICAL EXPERIENCE	THEME 2: CARE PATHWAY/CLINICAL EXPERIENCE	THEME 2: CARE PATHWAY/CLINICAL EXPERIENCE	THEME 2: CARE PATHWAY/CLINICAL EXPERIENCE	THEME 2: CARE PATHWAY/CLINICAL EXPERIENCE	THEME 2: CARE PATHWAY/CLINICAL EXPERIENCE	THEME 2: CARE PATHWAY/CLINICAL EXPERIENCE	THEME 2: CARE PATHWAY/CLINICAL EXPERIENCE	THEME 2: CARE PATHWAY/CLINICAL EXPERIENCE	THEME 2: CARE PATHWAY/CLINICAL EXPERIENCE	THEME 2: CARE PATHWAY/CLINICAL EXPERIENCE	THEME 2: CARE PATHWAY/CLINICAL EXPERIENCE	THEME 2: CARE PATHWAY/CLINICAL EXPERIENCE	THEME 2: CARE PATHWAY/CLINICAL EXPERIENCE	THEME 2: CARE PATHWAY/CLINICAL EXPERIENCE	THEME 2: CARE PATHWAY/CLINICAL EXPERIENCE	THEME 2: CARE PATHWAY/CLINICAL EXPERIENCE
Knowledge Acquisition	Knowledge Acquisition	Knowledge Acquisition	Knowledge Acquisition	Knowledge Acquisition	Knowledge Acquisition	Knowledge Acquisition	Knowledge Acquisition	Knowledge Acquisition	Knowledge Acquisition	Knowledge Acquisition	Knowledge Acquisition	Knowledge Acquisition	Knowledge Acquisition	Knowledge Acquisition	Knowledge Acquisition	Knowledge Acquisition	Knowledge Acquisition	Knowledge Acquisition	Knowledge Acquisition
Participant 1: From what my doctors told me, a little bit, it's mostly caused by like dilation of the blood vessels and increased blood flow in certain areas of the brain and that causes pain.		Participant 3: For me, kind of it seems to be like, not just a headache like more like, but it is associated with other things like stress, or like your hormonal cycle, so I guess that would kind of differentiate it from a normal headache.			Participant 6: I'm not sure if theres a yeah, I'm not knowledgeable enough in knowing if there is a genetic-like link between suffering with them or not, I suppose.	Participant 7: My doctor definitely. Im from India, and family doctors, you don't always have to schedule an appointment with them, you can call and speak to them at that moment and say - okay, im going through this right now, they can always put you to a specialist... that's how I get my information about migraines. I did go to a specialist and I also went to a naturopathic institute - Jindal Na…	Participant 8: I can jump in there Orla. Um as as as far as my understanding, migraine kind of presents itself as constricted blood vessels in your head. Um, i'm not entirely sure what the cause is um, and it kind of presents itself in headaches or visual disturbances or nausea...			Participant 11: Um, Can everybody hear me okay? Yeah, I was just gonna see that kind of like um both. Obviously, I You know what it is kind of in terms of it's a headache, it's different for different people, but the when it comes to the causes of migraines it's very, very vague. Um, as was said before, kind of thinning of the blood vessels something that uh is repeated by doctors when you go to …		Participant 13: Um. I originally got a lot of information from my um mom because she gets them as well. But then I went to the GP. And then, I was sent on to a neurologist.		Participant 15: yeah, I completely agree. It's really kind of trust to the medical professionals. You know yourself when you go on Google, no matter what you symptoms are hemselves, they say that you're going to die, or you have cancer, so um if I like when I was beginning to Google it I come from my education background what I'm studying. I am quite experienced in like research, and like looking…		participant17: I I think I have very limited knowledge, like, as far as I know, it's like to do it like your pain receptors? in your brain? And I think it's like in your forehead. You can’t see me pointing at my forehead now but um it's like the nerves kind of swell up and expand when you have a migraine. So I’d always use ice to kinda on my neck to try and like to try and sever the like, to try …	P18: I don't know that I know, probably like a whole lot. Like, I know, obviously like it's like a really bad headache. And like some people, their vision, or like my stomach, can be affected. Or like dizziness and like brightness and stuff, but yeah, like, I wouldn't say I know a whole lot.		Participant 20: So I like to go to academic articles that are peer reviewed. I feel like those are usually pretty reliable. I also have a neurologist that I go see. And so I get information from them. I also subscribe to the Migraine Association of Ireland, so I get some information from them as well.
		Participant 3: So it would have been my GP, and then I was given the website, I think it's Migraine Ireland and then there's also the NHS website that has some information as well	participant4: And I would have read one or two clinical articles, sorry, journal articles, I suppose, and but, like, my diagnosis came from my GP but to learn a bit more, just through Google Scholar, that's where I would have looked as well. That was just me doing it myself.	Participant 5: For me, I've had migraine since a very young age, so whatever the doctor told me and I just agreed with it, and then, as I got older, I was able to figure out when migraines would come on and things like that so. For me, it's just something I accept, you know, migraines happen and so yeah, I don't look for any more information.			Participant 8: Um, yeah, I'd be similar to that uh Migraine Association. Um, they share a lot of good information. Um, doctors and clinicians have haven't been as helpful in my experience. It's kind of a, they they tend to kind of give the, in my experience. I was just given the general information that you you can find from a quick Google search. And there was kind of nothing further and no expl…	Participant 9: Um, so on on my end. it's usually from my consultant.. would tell me a lot, though I haven't seen them in in quite a while now. Everyone I my family except for my dad, would experience migraines, so we kind of bounce off of each other. As to um, you know where we'd get information. If someone sees a cool news article it's probably shared around to to see. The Migraine Association i…	Participant 10: And yeah, I guess i'm kind of echoing every one, I actually hadn't heard of the Migraine Association so have to look into that. But um uh, most of the like initial information came from my doctor. And then, just like Google, I guess I'd look for more like like official information, I guess, from like the NHS or the HSE, or something like that. Um. But beyond yeah, they all sort of…	Participant 11: Um. Well, I, I mean I've done a few Googles of my own, but I can't say they've led anywhere super helpful.. but when it comes to causes, it's been a mix between listening to doctors, though I don't think that's always as helpful as you want it to be, but also speaking to family members and friends who also experience migraines, like what makes them worse, what makes them better, f…						participant17: Um. They're like abortative. As far as I know, so like you take them like you have to take them within a certain window, so the ones i'm on. They work better if you take them, but I I have two. So one you can take every six hours and one you can take, I think, uh, you can only take one a day so you can can take some, I know when I had the really bad vertigo one, you can take some a…	P18: Like. I'd say sometimes those sort of like the NHS websites, or like the different ones that are kind of affiliated with a health service or hospital, and that kind of thing, like rather than like Web MD or something. Like if the Mayo Clinic, or the NHS or something had the information, I would trust that. Yeah, yeah, exactly like if it was from, like, a random website I hadn't heard of befo…	Participant 19: I'm in contact with my neurologist. So I would say doctors in general.	Participant 20: I enjoy having like conversations. But that being said, it's also I have a my memory isn't great, so I have a hard time like recalling events sometimes, and having conversations, things can kind of slip through the cracks. And I've noticed that in my work as well, which is very, very frustrating, so I try to take notes as much as I can, and also like being able to reference back, …
Clinical Pathway	Clinical Pathway	Clinical Pathway	Clinical Pathway	Clinical Pathway	Clinical Pathway	Clinical Pathway	Clinical Pathway	Clinical Pathway	Clinical Pathway	Clinical Pathway	Clinical Pathway	Clinical Pathway	Clinical Pathway	Clinical Pathway	Clinical Pathway	Clinical Pathway	Clinical Pathway	Clinical Pathway	Clinical Pathway
Participant 1: I think so, too, I think it took a while. Perhaps because I myself wasn't necessarily realizing that intervention was needed, and so I wasn't communicating that to my doctor, so they couldn’t pick up on it, but yeah, I think they do everything possible with the tools that they have.		Participant 3: Yeah, I just go if I want something changed. I haven't been in about a year because I got referred to a neurologist for more examination, but I'm still on the waiting list so, it's just kind of going for re-prescription.		Participant 5: For me, I would like I'm of the mindset, you know, like death and taxes migraines are just around. And, but if it was a point of it getting worse, I absolutely would go to the doctor, you know, if I wasn't able to manage this, if the things that I was doing just suddenly stopped working, you know medication, eating, whatever and or if there was an increase in the frequency I would …	Participant 6: I would personally visit the GP maybe every six months or so maybe. And like, no, we might talk about the migraine, but it won't always be because of the migraine, I suppose, I was hoping to visit the GP now again, cause I had a bad kind of few weeks there where I was getting frequent migraines, but it's kind of not resolved itself but I haven't had a migraine in a few weeks now so…	Participant 7: No, I'm not I just had my medicines with me and my situation has improved a lot I get maybe two or three migraines in a month now. When I'm under extreme stress, or you know, I've not slept well and not eaten well yeah, otherwise I don't so no, I'm not seeing anybody at the moment. um. They did provide me with information, but I guess I wasn't satisfied with their diagnosis. Partic…	Participant 8: Um, yeah, no, I think uh my experience is pretty similar uh, I haven't attended a clinician too much. So I've got my, an initial diagnosis um but management thereafter it's kind of been just by myself.		Participant 10: Eh yeah similarly, um, I had one appointment for the initial diagnosis, and then I think maybe one follow up? And and yeah, it's self management after that.		Participant 12: in my case. I was diagnosed quite a while ago, and I don't have regular um follow-up for the neurologist. Uh. So I totally cheat and I use my university accounts uh, just to just check um, the most recent publications, and hoping for a miracle treatment. And on that school, Yeah, I I do check a Plos One, or just medical publications. Participant 12: and I don't really go very regu…	Participant 13: I don't see them that often. Um, about it, because uh, just it's kind of something that I just feel like I have to kind of manage on my own. Participant 13: um, I feel listened to, But I feel like there are not many. Um, neurologists for migraines like. I think it's kind of I I i'm aware that there is like a lot of a lack of information when it comes to migraines, so I feel like l…				participant17: my doctor is very good, like he so like when they get re-bad, cos like I’ve had ones where like it's kind of like a stroke almost like my face like half it goes, numb, or like my speech, gets really slurry, so like it could like mimic a stroke. So he sends me every two years for um, MRIs? It’s a bit of a pain cos I have to take all my piercings out to be honest! So like he, his thi…	P18: To be honest, no. Like, even when I was diagnosed it wasn't really like I was, kind of like, oh, I think I’m getting migraines like, and she was like, tell me about the experiences and I was like, well, it's not really a headache, it's much worse than a headache, and explained it and she's like, oh yeah, that's a migraine. And kinda just left it at that kind of thing like, and it was only af…		Participant 20: So my first neurologist appointment was in December of 2019, and I had waited 9 months to get the appointment. This is in the States. And my first appointment was the doctors last appointment, because she retired the next day. So she prescribed me Rizatriptan, to take in the event that I get a really bad migraine that lasted a couple days which was the main reason why I went there…
		Participant 3: I would say about a year, but I think it's coming up to two years now. I was doing the same thing as I think it's participant one, where I was trying different medications. But, it got to a stage where I couldn't even afford it. I can't afford to keep going to the GP for the appointments for the new medication. And even the time spent doing that and as well when you're trying a new…		Participant 5: So, as I said, I wouldn't really be going to the doctor about migraines. I usually find that doctors tend to be quite...going through a checklist: try this, try this, try this, so it's less about hearing what I'm telling them and more about going through the list that they have and seeing what works. So I don't know, maybe, maybe that's a neutral sort of view.	Participant 6: It can vary like I suppose, sometimes I go in and in a way, sometimes the patient may know more about their own experience of migraines, I suppose the doctor can? Thats just.. I suppose I've never really, I can't recall a time the GP has explained to me what's happening, I suppose, or why it is, not that there is a clear-cut answer, but I suppose I've been visiting the same doctor,…		Participant 8: Um, yeah, I I agree. I I wasn't really given enough um information past kind of the uh initial prescription, and it was kind of a case of, so if these couple of drugs dont work, um just move on most essentially the the um the response, whereas in reality there's a whole host of like non-medication treatments, things that you can do, that that help, that I kind of had to find out on…	Participant 9: Yeah, i'm kind of in the in the middle of of everybody else. I think em because I know so many people that have migraines. em, a lot of information gets filtered down that way. As for what my actual consultants themselves would have told me, I think it was pretty much stuff I already had known myself, because other people had been diagnosed and kind of told me, outside of that. But…						Participant 15: Yeah, my doctor really bless her, like she didn't know that that was kind of like a typical symptom. It is an extreme one, But the neurologist was like, Yeah, we hear that that happens. But my doctor was afraid to put me on any type of pain medication, in case it would make it worse. So she was just like while you're waiting for your neurologist appointment. Just Don't take pain m…		participant17: Yes. Yeah, I I don't think I did during Covid, but I think that will be similar for everybody like. Usually he's very, very good. Um. During Covid I think he was so distracted and so busy like he had ten minutes to try and uh solve everything. And my, that was like, you know. Your hellos, goodbyes, and he he's not someone that conforms that you just go in, and if it's five minutes …	P18: info provision - Yeah, I'm definitely very visual, like I find it kinda hard to, I guess, retain things that are like said aurally or whatever. So like, kind of definitely written out, whether it's like this is a leaflet, or like some websites, and just write down what the websites are or whatever once it's like written down, I’m kind of grand for anything kind of like say speaking to me or …	Participant 19: They definitely do on the medical aspects of it, but like, for example, prevention and medication, but they never really try to tell, like, give me suggestions about alternative ways of stopping migraine or making it easier. So I would say 50/50.	Participant 20: Yeah, and like, for a couple of years I was on estrogen birth control and I didn't realize it. And then someone said, you can have like a stroke if you're on this. And with the migraines, and I had like no idea.
		Participant 3: Yeah I think I'm happy with like the help i've gotten from my GP, but I don't think there's much they can do. So I wouldn't say I'm satisfied like that it's like. I don't think I am managing it the best way because I haven’t had that appointment with a neurologist, but I think that every person that's been trying their best to help me.		Participant 5: yeah. I'm a big fan of knowledge and stuff like that, so if, in an ideal setting, my doctor would sit down and say so here's the newest information, here's what seems like your symptoms, here's what seems like it's not. Just kind of going through where the research is going, things like that. In an ideal setting maybe they'd be saying you know, here's a migraine study do you want t…	Participant 6: I suppose, maybe just explore, like actually going into detail about all the distinctive symptoms. Like again, because it's been happening for quite a long time now it's... I suppose feeling like you're being heard but at the same time, I don't expect the GP to have this magical cure for me. So there's no..yeah, I suppose is just being like a feeling like you've been being listened…	Participant 7: Just an appointment, you know, I would talk about my problem and I guess just an exchange of information, you know, a normal doctor's appointment, that is what my ideal thing would be I would not read journal articles, I would not watch videos I would not. read any leaflets, I would rather speak about my problem and get that sorted, okay yeah.	Participant 8: Yeah, I think a pretty similar sentiment of uh, if it might work. I'm gonna give it a crack um as long as it obviously doesn't put me in in harms way. Um, there's a couple of uh neuroscientists that have podcasts about um general well-being. They talk about kind of like sleep optimization um diet and and things, and a lot of their information seems to be be helpful for people with …	Participant 9: Yeah, I mean, I would. I would try to stick with the more reputable sources that are coming from some sort of medical association, even though they're not necessarily always reliable either. Um, but it it does be a mix. Sometimes. You know the kind of unverified sources could have little tid bits that are useful...I don't know if anyone else saw - you know the articles that go righ…		Participant 11: Um, This is gonna feel like a bit of a terrible response, but I guess to some extent I don't really care if it's science based um. It's like with my doctor. One thing that I was told was a whole, that I- she just really pushed that I, i'm not really a huge caffeine consumer, you know maybe a cup of coffee a day, you know maybe another cup of tea.. But she told me that, and then I …	Participant 12: I had one consultation with a neurologist, that really changed the way I understood, and I i'm now dealing with my uh, my migraines. Uh, before that I I was, you know. Sure I mean it was a while ago in fairness. Um both say I was treated with anti epileptic, and a very heavy supplements of uh, vitamin B. And apart from making my, wee smell very strongly and look fluorescent, I don…			Participant 15: Um. I have seen, since March. I've seen the neurologist twice, and I've also been registered with I'm with Saint James's Hospital, and they have a headache clinic. So they've registered me in that. And it's like any queries. If I need an updated in medication or what not, I can actually email them, and I will get a response in two days, and it feels like quite a personal response …			P18 - feels listened to - So I like the GP I go to, like there's a couple of doctors there, and like you just see, like often see just a different one each time. They don't make appointments. It's kind of like whoever has the shortest wait. So like, there's one doctor there that's known me since I was literally a baby, and then his son is also a doctor there, and the 2 of them, I would say, like …	Participant 19: I would say spoken information is usually what works the best for me, because if like sometimes they give me, for example, videos to see or like books to read, and I forget about them, to be honest. So, spoken information with what sticks with me the most.	I think, like the current neurologist, I have now. She really knows what’s going on. I feel really confident in her ability to diagnose me and help kinda get my life back on track and kinda get my life back. So I feel really good about her” P20, Ln 40
	Participant 2: Sorry, I figured out I was tongue-tied, so the ligaments or whatever at the bottom of my tongue to my mouth was too tight, and I ended up getting surgery on that or, well a procedure and for the three days afterwards, whether that was placebo or not, it was the only time in my life that I felt I didn't have a migraine, and then, once the scar tissue tightened again, my migraine cam…	Participant 3: I feel like there's not really a solution until I get to see a neurologist but I'm just on a waiting list so I feel like I'm a bit in a bit of a limbo, so it doesn't really affect I guess the grand scheme of things it's just kind of day to day management.	participant4: On that note, I actually was referred to my dentist because I do really intensely grind my teeth at night, kind of unconscious. So I got a night guard and that that's actually really helped because I was finding there was a period of time, where I was waking up every morning with a migraine. And it was just because I was carrying so much tension in my jaw so so that's really helped …					Participant 9: Yeah, I’d agree it's kind of like an all of the above kind of answer where you you know you can have the leaflet that that gives you kind of the short side of things. And then videos and websites and things where you can actually dive a bit deeper if you want to, and and get a bit more bespoke as well, depending on your type of migraine, rather than just that kind of general, this …		Participant 11: I've never actually been given a kind of information pack, it's mostly just been during the face to face appointment.. you get told things and you write them down on your phone. Um, But I think kind of digital guides, just with a bunch of links and bunch of videos, so that you're uh youre not really limited to just whats on the sheet, you can then go further and see do those artic…	it's really because the health system is in such a state that I’m not even queing to get an appointment.	Participant 13: Um, I like during times of high stress. Or if I've gotten a few migraines, i'll go to an acupuncturist. Participant 13: Um. I've heard. I don't know how um what it is, but I've heard some people get like botox in their forehead, um for head and stuff and that's supposed to be reliant or like Um uh, that will be helpful. And then I've heard of, um like different medicines and stuff…			Participant 16: A little bit, but they made me feel really nauseous, and, as I said, I was like sixteen at the time, and so. I was just like really angry at the world, and I was like, I hate these. I don't want to do them so like my mom at home she would be because you had to practice them like three times a day, and we would do them at home as well. But I just would always feel really nauseous a…
								Participant 9: I think i'd be kind of the same in just wanting to be heard. And um, you know, actively looking for for solutions and ways to fix it rather than be like, oh, we'll we'll see if this passes, and I've been going to doctors for my migraines since I was about four years old, and because there's such a strong family history, usually people will listen when I say I have a problem with my…	Participant 10: Yeah, going off what you are saying about like alternatives and stuff. I think. Um, I've generally felt listened to um, but like it's ideal when you leave an appointment with like new information or um, maybe new ideas that you haven't heard of before. Um, So that would be like the ideal sort of meeting with my doctor, I guess i'm leaving with new management strategies or somethin…	Participant 11: Um, I think, I dont know if its just me but the problem I have run into with going to a specialist or not necessarily even specialist, but just the GP as well, is there, theres always the sense that um it's like you don't know your own body, and they seem to question everything you say, and if you say something hasnt worked, they ignore you, and they offer something else, and like…
THEME 3: MANAGEMENT	THEME 3: MANAGEMENT	THEME 3: MANAGEMENT	THEME 3: MANAGEMENT	THEME 3: MANAGEMENT	THEME 3: MANAGEMENT	THEME 3: MANAGEMENT	THEME 3: MANAGEMENT	THEME 3: MANAGEMENT	THEME 3: MANAGEMENT	THEME 3: MANAGEMENT	THEME 3: MANAGEMENT	THEME 3: MANAGEMENT	THEME 3: MANAGEMENT	THEME 3: MANAGEMENT	THEME 3: MANAGEMENT	THEME 3: MANAGEMENT	THEME 3: MANAGEMENT	THEME 3: MANAGEMENT	THEME 3: MANAGEMENT
Pharmaceutical Management	Pharmaceutical Management	Pharmaceutical Management	Pharmaceutical Management	Pharmaceutical Management	Pharmaceutical Management	Pharmaceutical Management	Pharmaceutical Management	Pharmaceutical Management	Pharmaceutical Management	Pharmaceutical Management	Pharmaceutical Management	Pharmaceutical Management	Pharmaceutical Management	Pharmaceutical Management	Pharmaceutical Management	Pharmaceutical Management	Pharmaceutical Management	Pharmaceutical Management	Pharmaceutical Management
I've started I've tried several different. preventative medications over the course of maybe six months. I'm currently, I’m about a month into using amitriptyline I found that it's reduced a little bit to about twice a week, but the symptoms of the migraine haven't gotten any better, so I think we're going to change or try another one again.		Participant 3: Yes, so I have a painkiller - Sumatriptan, and then I take Vimovo, just regular, like Panadol/Paracetamol, and then the thing that really works for me to get rid of it is just to go to sleep. So that's not always possible, obviously, but the best thing that I can find that, if it is possible, just to kind of pause my day, have a nap for an hour or two and then just continue on.		Participant 6: For me, I, I suppose, in the last - I suppose just to give a bit of background, I've probably been getting migraines since, maybe 11 or 12, and I'm now almost 21, but I've gone through stages of trying different medications and stuff so at the minute I have kind of a combination of different things that I take as soon as I feel the onset of the migraine. So that would be Zolmitript…
Other Management	Other Management	Other Management	Other Management	Other Management	Other Management	Other Management	Other Management	Other Management	Other Management	Other Management	Other Management	Other Management	Other Management	Other Management	Other Management	Other Management	Other Management	Other Management	Other Management
	Participant 2: Sleeping and darkness is generally the best way, even though medication can help as well. A lot of sleep. From when I was a child - so that's always been the way I managed with it.			Participant 5: Not so much, I would try...Like if I go to make a meal, I'll make a meal for like two or three and then that way, I can just heat it up if I need to, so I tend to be quite rigorous with that, so I'll always have something around me that I can eat, just to prevent it. Just thinking back as well, another trigger for me is sometimes heat. So, as participant six mentioned - dehydration…	Participant 6: I personally haven't tried, I mean, again, it's probably coming back to sleep hygiene and things like that is more what I was kind of geared towards, but no nothing, I haven't gone out of the way I suppose to manage them that way. Sleep is my migraine treatment - I try to sleep off the worst of it. I will go to bed with an icepack, and hope to fall asleep; which I eventually do.	Participant 7: I will first drink a lot of water, I will hydrate myself and I've made sure that I eat food even though im not hungry, And I will also make sure that I'm in a low-temperature environment. So this is what I would do first, but I would also keep my medicine handy.										participant17: I do like I do extra stuff so for an attack, like if i'm at home like I do a lot more like in general like I would rather stay home. But I I did like I tried to go down the more holistic route, like i remember, being prescribed a load of like, back when I just thought you treat pain with opiates/opioids, and it has to be really strong opiate.. its when you're kind of like a victim …			Participant 20: Oh, yes, I thin, I did get that migraine ear piercing, done on my left ear. And that was done in August of 2022, maybe, like couple of months ago, and I’m like, I don't I don't wanna say it didn't help, but I think, combined with all the lifestyle factors, I think it helps a little bit. And I didn't really get a super severe one for a couple of weeks. So I was really happy with th…
	Participant 2: Along the kind of the alternative medicine stuff I've heard about piercings, like pinching, your ear or something, but I think thats all linked to the acupuncture and stuff like that.		participant4: Yeah I'm the same with the acupuncture. And the Daith piercing (which I haven't tried), but I would be open to it, I can't see any negative outcome of trying it anyway.		Participant 6: Again I'm I suppose it is because of what I'm studying aswel I'm quite involved in the medication side of it but, like, I have heard of like people trying anti-epilepsy medication and things like that, but then you also hear things like people are getting Botox...to you know actually to freeze the nerves in your temporal area...but, I suppose, maybe just a bit of haven't been so cl…	P7: I've got like three sunglasses made, with power just for this with different shades of tint to help me with this.													Participant 20: I do take fish oils, magnesium, vitamin D, and a probiotic. So I've been taking that for the last like 2 months. And I can't really say that I've seen a difference or felt a difference, but it does feel nice, like a hot shower, if I do feel like a migraine coming on, just kind of relaxes the muscles, and I have a like one of those like, not like a neck, it's kind of like a neck pi…
					Participant 6: So for me, I'm not taking anything like, I suppose, no prophylaxis treatment, so I've tried taking magnesium tablets every day to see if that have any benefits but I'm not currently taking any like daily medication or whatever, for migraines. It was suggested to me, the last time I was at my doctor, so it might be something that I might try, but um yeah.		Participant 8: Sorry. Actually. Um, I Um, yeah, I take magnesium um in the mornings uh it's it's good for um painkilling, it seems it is this kind of natural painkiller, so I I do notice a difference if I've been taking magnesium, and I guess um if i get a migraine uh they're not quite as bad as this as if I havent taken them, in terms of side effects. I I don't think that I have any from it	Participant 9: I suppose somebody takes a preventative every day. And yet there's there's other treatments I've heard of that might have be more effective or just have less side effects. And so I I don't think my medications been changed in about ten years. So I'm yeah, there there is probably newer things like, I know my siblings are on very different medications that have much fewer side effect…		Participant 11: Yeah, was gonna say about magnesium to actually um. But this isn't something I would be doing every day. It would be kind of during periods of... I was using magnesium and vitamin B supplement, I don't know any of the measurements, so I don't know if it genuinely helped with the migraines. But I did feel less tired after having a migraine when I was on supplements. But uh, yeah, w…
Management Barriers and Facilitators	Management Barriers and Facilitators	Management Barriers and Facilitators	Management Barriers and Facilitators	Management Barriers and Facilitators	Management Barriers and Facilitators	Management Barriers and Facilitators	Management Barriers and Facilitators	Management Barriers and Facilitators	Management Barriers and Facilitators	Management Barriers and Facilitators	Management Barriers and Facilitators	Management Barriers and Facilitators	Management Barriers and Facilitators	Management Barriers and Facilitators	Management Barriers and Facilitators	Management Barriers and Facilitators	Management Barriers and Facilitators	Management Barriers and Facilitators	Management Barriers and Facilitators
		Participant 3: yeah, so for, with the preventive medication, is kind of like I'll take it when I feel the first sort of symptoms and then it helps. But there's nothing really stopping them entirely, and then sometimes the medication kind of makes me feel sick, so I don't know. Like, the sickness I feel with the medication is better than the potential migraine, so I’d rather just take the medicati…				Participant 7: So, over-the-counter medicines did not help me because my migraine was too strong for that, so I have always taken prescribed medication for my migraines. And yes, I gained about 15 kilos at least, like 15-18 kilos, over the course of 3/3 years of chronic migraine, I don't take them as much now, because I have improved my lifestyle.		Participant 9: Yeah, I'm: i'm actually on amitryptyline at the moment. Um I I have been for nearly ten years now, and I've noticed on nights where i'll forget to take it. I find it hard to get to sleep, and which is a little bit scary, because I would hope, someday that I don't need um the migraine medications. Um. So. Um yeah, i'd worry about whether or not i'll be able to sleep without them. Um…		Participant 11: Yes I went through this as well with amitryptiline, it seems like that if you don't change your lifestyle at all other than taking it. But you just get this weight that you really cant get rid of, it's not great, especially since when it comes to dieting things like that, it's It's very hard to not push your boundaries, because I know if I don't eat enough, or if eat I certain foo…		Participant 13: P13: Yeah, they gave. They gave me a room with the code that in in the James Joyce library. um, I'm around the area. So that's not too bad, but it's more like you have to book it like I have to in the moment, book it online, and then find my way there and put in the passcode. And i'm not 100%v sure that's something that i'd be able to actually find my way around on my own without …		Participant 15: and I think so. The biggest thing I can think of is i'm taking amitriptyline as preventative medication, and it is known to be an extremely drowsy medication. So when I first took it that wasn't really I was told. Oh, you know, take it an hour or two before you go to bed, but they didn't really make it it like very known, so I would take it maybe at nine o'clock. I would not wake …			P18: Yeah, so, I was prescribed Sumatriptan, like maybe, 2 or 3 years ago. But it just did nothing for me, like, I took it, and it was like I hadn’t taken anything. Cause it like the doctor told me, I think it was like take 2 when it happens first, and then if it's still there like 2 hours, later, you could take another and I think so I think I did that so it was like three tablets in the day, an…	Participant 19: I usually take prevention drops which my doctor gave it to me and I should take them every day before going to bed. But the problem is that the side effects are very bad. So I've stopped. Participant 19: Oh, yeah, they have like lots of side effects. Because basically, I don't know how to explain this. But my jaw like gets very sensitive, and it hurts so much to chow and to and st…	P20: And then I had a meeting with HR at the company on Tuesday. Just to see like what supports are available, and just kind of let work know that like this is something that I'm working on. I'm trying to manage, but I'm just having a difficult time with it, and seeing what supports are available. And the university was really really great. I think they've dealt with it before. But with HR. They'…
Participant 1: I've also had, in the past, for in-person exams, I've had allowances made where if I make arrangements beforehand that if I do see a migraine coming on in the exam, I usually leave and go to a separate room or something and I'll sit there in the dark and take my medication. And if it wears off within 20 minutes to half an hour, and I can see again, usually that aura will pass and I…	Participant 2: Yeah daily life I find… lecturers aren't accommodating enough. I’ve had a lot of lecturers who have recorded their lectures and refuse to hand them over even though they have been informed by the University, I have a significant illness or ongoing illness. I have the accommodations where everything done in a lecture should be provided to me, yet they've refused. So I don’t really u…	Participant 3: Yeah so, I think it's the Disability Service, they're really good. So they just help with like I'm allowed to record lectures if I find that like I might see a migraine coming on and I really find it hard to concentrate or speak, I’m able to record my lectures. And then when I need to extend a deadline or anything like it's kind of done no questions asked because of the disability …				Participant 7: I would say I'm still learning how to manage my stress. But I know for a fact that my work is going to get affected if I stress about it, so I try to manage it as much as possible. And if I'm not able to do it, I speak to my professors and I tell them Hi, listen I'm not being able to do this. So you know, just have a conversation to tell them about my problem and try to find a solu…							Participant 14: See, there wouldn't be a dedicated place. There's obviously spaces I can go I could go to sit down. But, like, say, if all of like, if I follow the seats we're taking, or whatever I kind of just be able to luck. I might just end up having to like on the floor against a wall or something. Um. So suppose there isn't really anywhere there. There isn't anywhere too ideal in that regar…	Participant 15: So this probably isn't actually as applicable as I thought. I'm like I haven't really checked it with the disabilities office to see if it's even a thing, but I know in the engineering building it's not really where really, anywhere I can go. If I do have an attack kind of thing, I just have to sit down in the study room on the floor, and that's it in front of everyone, and it's, …		participant17: um. Well, someone had said to me theres like sleep pods, and you can go in. I don't even know where they are. I don't even think they're on campus. I think they're having me on to be honest! But that would be a cool idea like, if you do need a space to go, you just go and have your nap, I’m a big fan of naps to be honest!! But like you just go and its a real sensory, quiet, dark sp…		Participant 19: Oh, yeah, definitely. But in that case, I have to say that there was another guy that suffered from a severe migraine. So I feel like he was already prepared, but he was very supportive. So you, he just told me, just go, no worries about it.
		I was trying different medications. But, it got to a stage where I couldn't even afford it. I can't afford to keep going to the GP for the appointments for the new medication". Timeloss "And even the time spent doing that and as well when you're trying a new medication, you need like a couple of weeks and months, to see if it actually it's actually working so your body might react so even one of …
Management Satisfaction	Management Satisfaction	Management Satisfaction	Management Satisfaction	Management Satisfaction	Management Satisfaction	Management Satisfaction	Management Satisfaction	Management Satisfaction	Management Satisfaction	Management Satisfaction	Management Satisfaction	Management Satisfaction	Management Satisfaction	Management Satisfaction	Management Satisfaction	Management Satisfaction	Management Satisfaction	Management Satisfaction	Management Satisfaction
						Participant 7: Yes, I am very happy, I have never been happier I am hardly dependent on my medication, I mean I keep it around everywhere, every bag of mine, in my wallet, in my neighbour's house, my best friend's bag, you know it's always there. yeah, but I just do my best not to take it, because I know I could manage it, on my own, yeah as much as possible.		Participant 9: I'm kind of a point where i'm not dissatisfied with how my migraine is being managed in that. And at the moment. They were very well managed for a long time, but now they've kind of come back with a vengeance. It's just a very slow process to kind of get to where I need to be, where they can actually be be um sorted. But having said that I have an amazing GP at the moment, who's be…		Participant 11: Um. Well I think for me and it seems for a lot of people here, its um mostly self-management, so like assessing myself. Because in in terms of consultants and doctors, we are given a bit of a guideline, but that's really it. And to return to them is a lot of uh, both mental effort, but also waiting lists come in, and it's not cheap, and it's a bit messy. So you kind of have to res…	I'm happy not with the way my migrane is managed, but i'm happy with the way I manage my migraine um, and with or with those with, some had from medical profession.			Participant 15: and for me. Yes, it's acceptable. I wish there is a way to have them gone completely and in terms of managing college life with migraines. It's not great, but I also acknowledge that I'm in an engineering degree. I have to look at a computer. There's no work around for that. I can get extension on deadlines, but I still have to get the work done eventually, and it's just get throu…
THEME 4: IMPACT	THEME 4: IMPACT	THEME 4: IMPACT	THEME 4: IMPACT	THEME 4: IMPACT	THEME 4: IMPACT	THEME 4: IMPACT	THEME 4: IMPACT	THEME 4: IMPACT	THEME 4: IMPACT	THEME 4: IMPACT	THEME 4: IMPACT	THEME 4: IMPACT	THEME 4: IMPACT	THEME 4: IMPACT	THEME 4: IMPACT	THEME 4: IMPACT	THEME 4: IMPACT	THEME 4: IMPACT	THEME 4: IMPACT
College and Work	College and Work	College and Work	College and Work	College and Work	College and Work	College and Work	College and Work	College and Work	College and Work	College and Work	College and Work	College and Work	College and Work	College and Work	College and Work	College and Work	College and Work	College and Work	College and Work
Participant 1: I think it's fair to say that the impact is quite high. I'm only in my third year of undergraduate degree so it causes a lot of kind of anxiety about what it's going to be like in the future when I have a job that I need to go to from nine to five when I can't even handle a day in college, if I go for two more than, say four lectures. And I'm very reliant on other people I can't dr…		Participant 3: Yeah, I definitely would agree with what the last two people said, and a big thing as well, is that like at the moment it's all okay with college like so in my undergraduate degree, I only realized the last couple of months, I should say it to someone and my deadlines just weren't really an issue because all of my lecturers are really understanding and then as soon as I came to UCD…	participant4: I’ve just found them to be really stressful, particularly for college. I'm always worried coming up to an exam season that i'm going to have really intense migraines that are going to take away from my time to like write my essays. and which I just I'm kind of constantly worried about and then the other part of it was especially last year before I'd started the beta blockers I felt …	Participant 5: I'd say all domains, like if I was on a night out and I started getting a migraine that wouldn't shift, then you know, I would probably head home early. If I was doing an event with people, you know, I'd be asking other people to take over and do things so I could sort of relax and hope that migraine goes away, so yeah, just everywhere.	Participant 6: Yeah yeah, I remember, I had a, so like, during the exam period, I would have had two exams, one day after another, and I missed both of them just because, like, you're not in the right state of mind to be sitting a tough exam so yeah it's just I suppose it's the kind of recovery, then when it is finally finished I suppose, the brain slack you know, so yeah. I'm very lucky, because…	Participant 7: I would say I'm still learning how to manage my stress. But I know for a fact that my work is going to get affected if I stress about it, so I try to manage it as much as possible. And if I'm not able to do it, I speak to my professors and I tell them Hi, listen I'm not being able to do this. So you know, just have a conversation to tell them about my problem and try to find a solu…								Participant 15: But in terms of like managing college life like I've kind of said throughout this. It's final year you just start to push through. It's a bit harder to push through now than last year when I didnt have migraine but were going to push through, anyway.		P17: Presenteeism: Say, if I know if I get a migraine every time I get a period that's going to be like every month. I'm going to have to make essays, so It means i'm going to have to also make up the class and make up extra work, so i'll probably have another migraine after that. So it's like. I just find I have to. If it's not like on a scale, of one to ten, if its a five i'll just try. And fum…	P18: I wouldn't say like on a daily basis. Or even like a weekly basis, but the days that it happens it definitely, just turns the whole day out of whack if I can feel like it coming on then I might have to cancel plans with a friend or like if I plan to do some study that day I just won't be able to get that done. So then definitely the days it happens it makes a big impact. But say like on a no…	P19: I have to say that sometimes during exam season, I struggle because as migraine is triggered by stress. Of course, like having to write, for example, four assignments for the same week. It's kinda stressing for me. but I never had to ask for an extension or anything like that. So I would say that it's not pleasant, but I've always tried to manage and try to get everything on time.	Participant 20: I recently was given a prescription for Gabapentin or Neurotin by my neurologist. So I've been taking that daily, and I do think that it has improved. I had a visual disturbance probably about a month ago, and if I had, if I had an option to like, lay down, I probably would have slept by like 2 or 3 h. But I was in the middle of work meetings all day, and I couldn't break away fro…
					Yeah. The thing can really be a huge impact on your day to day.												P18: No, I say it's a little strong, but I suppose I like I think if you don't like it, I would definitely be one who's got a kind of masking it almost. Like, say that day last year, when I got it the day of the tutorial and I had to skip the tutorial like I remember one of my friends is like are you sure you couldn't just go because I looked like I was fine I was like no I'm just pretending I'm …		Participant 20: So I'm working full time. And then I'm also going to school part time. So the classes are done in like block release, so I'll have like a Friday, Saturday, and then the following weekend, a Friday, Saturday. So we've had like 2 classes so far and I'm trying to keep up to date with the school work and stuff. And my goal was to get a lot of schoolwork done this week, and I just didn…
Socialising and Relationships	Socialising and Relationships	Socialising and Relationships	Socialising and Relationships	Socialising and Relationships	Socialising and Relationships	Socialising and Relationships	Socialising and Relationships	Socialising and Relationships	Socialising and Relationships	Socialising and Relationships	Socialising and Relationships	Socialising and Relationships	Socialising and Relationships	Socialising and Relationships	Socialising and Relationships	Socialising and Relationships	Socialising and Relationships	Socialising and Relationships	Socialising and Relationships
Participant 1: um, I take the acute medication, I take I've had trouble taking them orally because I get so nauseous and I don't always keep them down. So I've switched to it, it's still oral but it's dispersible so dissolves very quickly, and I absorb it quicker and so it has more of a chance to work, and that's worked a little better. But because I get them quite close together usually, if I ge…	Participant 2: And from that I am missing out, because there are times, as everyone here will know, that you cant get to a lecture because you have to sleep or your vision isn't the best or the bright lights or the heat of the classroom isn't really ideal and you have to miss it. So that will impact grades, day to day life, I suppose, social life, it can affect that hugely, because you can't meet…		participant4: Exactly, yeah exactly. I'm quite well sorry not lucky that sounds awful, but my mom gets them as well, so she's always been you know, really helpful and really just understanding, so I have her. But in terms of my immediate friends and things like that you know, they kind of just think it's a headache and it's like come on, off you go. And it's obviously quite different, they can be…	Participant 5: I'd say all domains, like if I was on a night out and I started getting a migraine that wouldn't shift, then you know, I would probably head home early. If I was doing an event with people, you know, I'd be asking other people to take over and do things so I could sort of relax and hope that migraine goes away, so yeah, just everywhere.	Participant 6: Yeah, I suppose, when I... When I do get a migraine, I'm lucky they're not too frequent, so like, I could go a few weeks, I'd have a month or a month even without having them. But, when I do get one, you know, I will be in bed for the next, like, I will in bed the rest of the day, in a dark room, probably hands to my head. Yeah, like when they come on they're very bad like I could …		Participant 8: Yeah, I I think it can just be quite disruptive. Mine kind of come in bouts of a couple of weeks, so I just know for that couple of weeks. I kind of have to tip off everyone that I have a plan with that. Um, I might have to pull out at the last minute or just not make that the plans really. Um, just to able to fix it			Participant 11: Um. Well, obviously kind of reduces the amount of time where I can be productive which applies to both to work into university and just studying outside as well, but I think you know it's inevitable. I think the fact that it is more painful to think about is a lot of times I’m cancelling plans with friends, with family, and I say, with with closer friends, they would understand th…	Participant 12: Yeah, Sorry. I didn't mean to be judgemental. It's just us. I've I've been through a few, and I was very disappointed. And so at the end you just get to know it annoyed and that, and try and exercise, and go to bed, live the life, of an eighty year old and that.	Participant 13: Uh, yeah, like, um, my friends know about my migraines, They know what to do if I was in the situation. So I do it. That's a kind of an easier environment because, um like, it's not like I have to explain what's going on, as it's happening that they know it could happen. They know It's a potential, em it's always hard, though, when you to like introduce yourself to new people like…		Participant 15: I actually think as well. Now that I i'm just kind of reminiscing on my experiences, because all this happened to me while I was working in Cork.. My roommates got very used to that most evenings normally around seven o'clock, like we could be playing Mini golf, and I would just find myself a corner, sit down and pass out a couple of times, come back, and I've missed two holes in …		P17: Addition: How does a migraine affect your everyday life? For example: university, social life, family life, work (if you have a job outside university). It's lonely and difficult to date or make friends. I can't drink as topamx reacts really badly with alcohol so I got really dopey and forgetful before. Also been sick a lot has affected my confidence.
Participant 1: I definitely. resonate with what was just said. It definitely affects my life in the same way. I think from talking to even other people that suffer from migraines as well, it seems to be a general view that people who are looking in from the outside. I myself refer to my migraines as headaches. I don't know if that's just because I like to minimize it to people around me, so they …														Participant 15: Yeah, we just give me a sense of life back, like now you know, like I I I drink a bit of coffee. Not an excessive amount, but a bit of coffee. Sometimes, if I don't have my coffee in the morning, I can get a lightish headache. Is that a like a lack of coffee headache, or is that now a migraine? And I gotta change what I was planning to do it my day to make it more migraine friendl…		P17: I know I have a very fragile relationship with family for different reasons, but there impatience and inability to notice symptoms before and during is a big factor.		Participant 19: It's very hard. sometimes, especially like on a social aspect, because sometimes I'm just having a conversation. I'm like outside. Like, you know, pub or in a club, and I just have to like leave the conversation behind and what I'm doing because the migraine it's getting so bad. And also, my biggest concern is driving, because since I have a migraine with aura, and I cannot proper…
Timeloss	Timeloss	Timeloss	Timeloss	Timeloss	Timeloss	Timeloss	Timeloss	Timeloss	Timeloss	Timeloss	Timeloss	Timeloss	Timeloss	Timeloss	Timeloss	Timeloss	Timeloss	Timeloss	Timeloss
Participant 1: I definitely. resonate with what was just said. It definitely affects my life in the same way. I think from talking to even other people that suffer from migraines as well, it seems to be a general view that people who are looking in from the outside. I myself refer to my migraines as headaches. I don't know if that's just because I like to minimize it to people around me, so they …		Participant 3: Yeah, exactly, like i'm doing my masters, and there’s exams, and I literally dont have the time to like take days out, and not be able to attend lectures or like, do my coursework as well, so I can't afford it and I don't have the time.					Participant 8: yeah, um, I was mentioning earlier about the sauna and things like that. Um, I suppose I can't really complain having to go to the sauna. But um, that yeah, that that would uh that would absolutely take time out of your day but I don't mind that too much	Participant 9: Yeah, I mean it. It. It would take time out of the day, because I mean, any time you're you're not working is time you kind of lost sometimes. And yeah, I I'd say it would take time out of my day to a certain extent, Yeah. Participant 9: Yeah, I mean it would take time out of the day, because I mean, any time you're you're not working is time you kind of lost sometimes. And yeah, I…		Participant 11: Um, I think Essentially, if you get to migraine during the day, you're not gonna prevent it, it's just gonna happen like you can't really leave a lecture, or when you're working, you can't just walk out. Essentially so. Um um!Like if I was doing these things, its time consuming? but realistically I'm not able to do these things you know?
Financial	Financial	Financial	Financial	Financial	Financial	Financial	Financial	Financial	Financial	Financial	Financial	Financial	Financial	Financial	Financial	Financial	Financial	Financial	Financial
Participant 1: I would also haven't mentioned it, but the finances have been cause of a kind of a point of anxiety for me i'm very lucky in that my parents still pay for my medication and my health expenses. But I, like every time I take a tablet me, I, there's been times, where I will not take a tablet because I'm aware that this single tablet cost me six euro because it's quite, the treatment i…		Participant 3: Yeah I would say the same, especially what resonated with me was the rationing thing, like on a bad month, or if I don't get many shifts in work or anything I will just kind of have to deal with it if I don't have an assignment due the next day, because I know I can't really afford more medication.	participant4: I completely agree. The financial impact is actually really, really significant. I know even, I planned to move out this year, and I have, but it was one of the things that I was trying to budget into my like weekly expenses, and even just having to pay like 20 quid for these beta blockers was a massive deal for me, so definitely it has a huge financial impact, especially for studen…									Participant 13: Um, I'm part of an uh prescription scheme that, um, brings down the cost of it, So that's helpful. But it, like I, knowing that I have to get it like consistently, for, like the rest of my life, it is going to add up.				participant17: Um, i'm lucky that I have a medical card, so it doesn't really be well, for now I do that will run out fairly soon, so I do kind of worry. I'm trying not to worry what? Hopefully, I can get like a replacement like uh isnt there a card or something like?participant17: yeah like it is like even like the likes of inhalers, They're like thirty forty quid um, And I I always wonder like …	P18: Yeah, I'm like, cause, say, like, the Neurofen Plus is actually quite expensive and stuff, so I definitely kind of avoid it like, and for me, I think the Sumatriptan box was actually like kind of expensive, it was like 20 euro I think, for like six tablets. But because it never worked for me, like I only got them one time. Em, but, yeah, like even the cost of going to the GP, on top of the c…
Participant 1: I think it definitely would, if I was, if I say when I leaving college and I'm moving outand becoming financially independent as one of the other participants are saying trying to budget that in is definitely quite difficult, especially when you're on a starting salary of I dunno, like 25, 30 grand, its not easy. And you know having to decide what days you want to be sick and what …
Psychological	Psychological	Psychological	Psychological	Psychological	Psychological	Psychological	Psychological	Psychological	Psychological	Psychological	Psychological	Psychological	Psychological	Psychological	Psychological	Psychological	Psychological	Psychological	Psychological
		Participant 3: I would say about a year, but I think it's coming up to two years now. I was doing the same thing as I think it's participant one, where I was trying different medications. But, it got to a stage where I couldn't even afford it. I can't afford to keep going to the GP for the appointments for the new medication. And even the time spent doing that and as well when you're trying a new…	participant4: I’ve just found them to be really stressful, particularly for college. I'm always worried coming up to an exam season that i'm going to have really intense migraines that are going to take away from my time to like write my essays. and which I just I'm kind of constantly worried about and then the other part of it was especially last year before I'd started the beta blockers I felt …	Participant 5: When I was younger, the migraines sometimes happened depending on what ate. So if I ate cheese or dark chocolate, I would almost be certainly guaranteed a migraine within 24 to 48 hours. Over time, that changed I can eat as much as it as I want and no issue, but I think it might have been, it might have influenced some of the things I ate as I grew as well, so…on top of that, more …	Participant 6: It's quite, for me personally, its kind of like you're always on edge, like I'm always kind of in the back of my head thinking, you know, what if migraine will come on so I've missed numerous college exams, even things in school, like, I would be missing exams here and there, even social events and shifts in work and just having to deal with the repercussions of that, so having to …			Participant 9: kind of jumping on that that last point I know, for my state exams and my my college exams. I had disability accommodations because of the migraine. but sometimes you kind of feel like I I I need them, but I also I it. It's not the same as other disabilities. So you kind of feel a bit like an impostor as well, you know. And so yeah, it it it it's It's still in that that grey area. …		Participant 11: Um, I think maybe there's uh well, I do have support in one kind of family and friends. There's a lack of support and awareness of the general public. and it's like in this weird area where its not really a disability but at the same time you know, you really feel, that only people that experience migraines genuinely understand it, and other, that it's pretty hard to get that poin…		Participant 13: um. Well, it's an added factor that I have to think about I have to make sure that I have my medicine with me when I leave every day, and if I use it, I have to remember to replace it. And um! It's always the kind of at the back of my mind, like if I was to get a migraine. Now, what would I do? How would I get home? Um, I'm not always the most um, like, I can't really see properly…						Participant 19: Uh, it would make my life easier in a way, and I wouldn't have, like. Sometimes I mean it's a social situation, or, as I said, I'm driving and a part of me. It does have this anxiety of maybe like a migraine attack. It's coming, so I have to be careful. So it wouldn't make my life more relaxing if also. So yeah.
Travel	Travel	Travel	Travel	Travel	Travel	Travel	Travel	Travel	Travel	Travel	Travel	Travel	Travel	Travel	Travel	Travel	Travel	Travel	Travel
					This stage of migraine is extremely difficult to navigate when I am not home; I have experienced this on numerous occasions in school/college and it can be quite scary since I feel I have little control over my body, and the task of getting home to bed can be a daunting one indeed. Many times I have made my own journey home, which can be quite dangerous when crossing roads etc. so it requires me …	Participant 7: If I have a severe migraine would result in me sleeping for the entire duration of my migraine. The episodes last for about anywhere between three to five hours, maybe, but the thing is that I've taken my medicine, so the effect has reduced, but it's still in the background, so I just sleep it off. Participant 7: yeah, I'm just, yeah, I'm totally paralyzed I'm just in bed I don't d…		Participant 9: I I i'm on the bus thankfully, because I I would not be in any condition to drive if that happened, and but yes, I i'd i'd get the bus Um! There's a direct bus that's just a bit more straightforward, but that only comes in the morning, and only goes back to my house in the afternoon. So um yeah, it's either like stay put for that bus or try and make it home too. But sometimes it's …			And and yeah, the being safer as well in in my life, I remember having to sleep under my motorbike for half an hour on the motorway on the hard shoulder, because I couldn't see a thing, and I was literally under my motorbike, because it was nowhere else to go. So, not having. That means that you don't, endanger yourself.
NHMA	NHMA	NHMA	NHMA	NHMA	NHMA	NHMA	NHMA	NHMA	NHMA	NHMA	NMHA	NMHA	NHMA	NHMA	NHMA	NHMA	NHMA	NHMA	NHMA
Participant 1: It would be a huge relief of anxiety everyday, anxiety and planning. The amount of planning that goes into my week, just to get around this is huge, so it would be very helpful. And to other people around me I’m sure it would alleviate a huge amount of stress.	Participant 2: Relief, was the first thing I thought of as well, but also, I think, would allow me to I suppose realize my full potential. I'm not sure about the others here, but I got into UCD using DARE, so I was given, I think 20% extra on top of my Leaving Cert points as kind of, I don't know how you'd put it, but it wasjust an allowance given to people who had an ongoing disability				Participant 6: I think it would just be a feeling of... I don't want to be too dramatic saying freedom, but...like, I'm known in my friend group because, like, you know, everyone knows that I'm the one that gets migraines, so to not kind of have that correlation. I suppose not being, having it in the back your head that you know at some point, like you know, you never know if a migraine could com…						Participant 12: to me would mean living my life in a different way. At quite at a fundamental level. I mean not nothing dramatic, but not having to do calculations. It's kind of a trying to appease the dragon a bit all the time. You know you have to make sure that you don't wake. Wake up too often. And so it's constantly, constantly at the back of your head, trying to manage it.. Okay, you have t…	P13: That would be a good day. Um, I think it it would be a lot of relief, just a lot less things to have to think about at the back of your brain. That would be uh a big win, I think,				P17: Addition: What would it mean to you to not have migraine anymore? Freedom to live. Play, travel, fall in love.	P18: migraine as a disability - I suppose I like it, just my opinion on it. I wouldn't for my own case, where it's kind of like episodic and random, like there could be times where I could get one like three times, in 2 weeks or something, and then it could feel a bit like that but I would say now I'm not like probably two weeks, without one or maybe even a month. I think I had like a really mino…	Participant 19: Uh, it would make my life easier in a way, and I wouldn't have, like. Sometimes I mean it's a social situation, or, as I said, I'm driving and a part of me. It does have this anxiety of maybe like a migraine attack. It's coming, so I have to be careful. So it wouldn't make my life more relaxing if also. So yeah.	Participant 20: It would be a sense of like relief. I think it would boost my confidence, and I would be really excited to see what I could accomplish. Cause I feel like I've, I'm really proud of myself for how much I've done with the migraines, you know, and how hard I've just worked and powered through to get where I am. But there's also like, I'd be interested to see if, like I feel like I'm l…

## Sheet: P1
THEME	SUBTHEME	SUMMARY
1. KNOWLEDGE	P1: KNOWLEDGE - BVD (4). P1: MIGRAINE KNOWLEDGE - TYPE - MIGRAINE AURA (25). P1: MIGRAINE KNOWLEDGE - AWARENESS OF JAW TENSION TO HELP WITH MIGRAINES (211). P1: KNOWLEDGE/OTHER TREATMENTS - AWARE OF BETA BLOCKERS, CURRENTLY ON AMITRYPTYLINE (434).	KNOWLEDGE - PATHOPHYSIOLOGY: BVD MIGRAINE TYPES - AURA MEDS: BETA BLOCKERS, TRIPTANS OTHER: AWARE OF JAW TENSION
	P1: KNOWLEDGE ACQUISITION - DOCTOR (4), KNOWLEDGE ACQUISITION FROM GP (211)	KNOWLEDGE ACQUISITION - GP
2. PROFILE	P1: MIGRAINE TRIGGER - LACK OF PHYSICAL ACTIVITY (389). P1: MIGRAINE INTENSIFIERS - EXERCISE (WHEN VERY ACTIVE) (155).	TRIGGER - LACK OF PA, OR WHEN VERY ACTIVE.
	P1: MIGRAINE PROFILE - AURA (25). P1: PRODROME (2-4 hours prior) - AURA - VISUAL - BLIND SPOTS, BLURRED VISION, USUALLY UNILATERAL, NUMBNESS/TINGLING AROUND NOSE (25). P1: ATTACK - PAIN, NAUSEA (25).P1: MIGRAINE PROFILE - NAUSEA (119). P1: MIGRAINE PROFILE - ATTACK SYMPTOMS - ON BATHROOM FLOOR IN DARK (364). P1: MIGRAINE POSTDROME - FOGGY (119). P1: MIGRAINE PROFILE - DURATION - AURA = 1 HOUR, AT…	PROFILE - AURA (2-4HRS PRIOR), VISUAL DISTURBANCE, NUMBNESS, TINGLING - FACIAL. ATTACK - PAIN NAUSEA, INCAPACITATED. POSTDROME - FOGGY. DURATION - AURA - 20 MINS TO 1 HOUR, ATTACK - 1 DAY. FREQUENCY 2XPW WITH MEDS, 3-4XPW W/O MEDS. CLOSE TOGETHER, USED TO BE 1XPM BUT INCREASING. SEVERITY INCREASING. HEAD FEELS CLEAR 1-2XPM. ONSET: 5-6 YEARS.
3. MANAGEMENT	P1: MIGRAINE SELF-MANAGEMENT - CHOOSING USEABLE HOURS IN DAY, EVEN IF HAS TO MISS THINGS SUCH AS COLLEGE TIME/CLASSES OR IF REALLY HAS TO GO HAS TO ORGANISE TRAVEL (134). P1: MIGRAINE SELF MANAGEMENT - LONG PERIOD OF REST DOES HELP BUT DOESN’T CONSCIOUSLY DO THIS, IT JUST COINCIDES. LIKELY DUE TO DECREASED PHYSICAL AND MENTAL STRESS (389).	SELF-MANAGEMENT - USABLE DAILY HOURS. LONG PERIODS OF REST.
	P1: SELF MANAGEMENT BARRIER - TRIGGERS CAN BE DIFFICULT TO AVOID (59). P1: MANAGEMENT BARRIER - DOESN’T HAVE TIME TO FOLLOW UP AVENUES ATM (211). P1: SELF MANAGEMENT BARRIER - POSSIBLE OVERSIGHT ON IMPORTANCE OF MIGRAINE WHEN ADVOCATING FOR SELF SO AWARE HAS TO BE VIGILANT (200). P1: MANAGEMENT BARRIERS/FACILITATORS - OTHERS ATTITUDES (265). P1: SELF-MANAGEMENT BARRIER - OWN ATTITUDE - MINIMISE M…	SELF-MANAGEMENT BARRIERS DIFFICULT TO AVOID TRIGGERS. TIME: NO TIME TO FOLLOW UP TREATMENT AVENUES. OTHERS ATTITUDES. OWN ATTITUDE - MINIMISES TO FRIENDS. DID NOT ADVOCATE FOR SELF PREVIOUSLY.
	P1: SELF-MANAGEMENT FACILITATOR - GETS RELIEF FROM SELF MANAGEMENT SOMETIMES (364).P1: MANAGEMENT FACILITORS - EXAM SUPPORTS - HELPFUL (285).	SELF MANAGEMENT FACILITATOR - SELF MANAGEMENT PROVIDES RELIEF SOMETIMES. MANAGEMENT FACILITATOR - UNIVERSITY ACCOMS.
	P1: MANAGEMENT SATISFACTION - GP WILL REPRESCRIBE WITHOUT PATIENT HAVING TO GO IN (163).P1: MANAGEMENT SATISFACTION - CLINICIAN ATTENDANCE - TRYING DIFFERENT MEDS WHILST AWAITING NEURO REFERRAL, RINGS FOR REPRESCRIPTION (163). P1: MANAGEMENT SATISFACTION - NEUROLOGIST WAITING LIST - FEW MONTHS - DURING COVID (177).P1: MANAGEMENT SATISFACTION - DOCTOR CONSIDERING OTHER HCP - PT - FOR TMJ AS ACT OF…	MANAGEMENT SATISFACTION - CONFLICTING - IRREGULAR ATTENDANCE - GP REPRESCRIBES W/O ATTENDING. TRYING DIFFERENT MEDS. GP KEEPING PATIENT BUSY WITH OTHER HCP RATHER THAN TREATMENT. AWAITING NEURO REFERRAL FEW MONTHS NOW. FEELS LISTENED TO. MEDICAL MANAGEMENT - ACUTE MEDS. MEDICAL MANAGEMENT BARRIER - SIDE EFFECTS, MOH/REBOUND MIGRAINE IF TAKES TWO CLOSE TOGETHER. INEFFECTIVE. FINANCIAL.
4. IMPACT	P1: IMPACT - ACADEMIC/RELATIONSHIPS- CANNOT DO MORE THAN 4 LECTURES IN COLLEGE (247)	IMPACT - ACADEMIC - ABSENTEEISM (USABLE HOURS)
	P1: IMPACT - SOCIAL EVENTS (265). P1: MIGRAINE IMPACT - SOCIAL LIFE - HAS TO CHOOSE BETWEEN EVENTS IF MULTIPLE THINGS PLANNED IN THE WEEK DUE TO PATTERN OF MEDICAL MIGRAINE MANAGEMENT (119). ACADEMIC BURDEN: RELIANT ON OTHER PEOPLE TO HELP OUT (247). P1: MIGRAINE IMPACT - CANNOT EXERCISE DURING MIGRAINE (376).	IMPACT - SOCIAL LIFE - CHOOSING BETWEEN EVENTS. BURDENING FRIENDS. SPORTS/EXERCISE - CANNOT EXERCISE DURING MIGRAINE (376).
	P1: IMPACT - DAILY LIFE - FINANCIAL (421) PARTICULARLY ON STARTING SALARY (421). P1: IMPACT - FINANCIAL - RATIONS TABLETS/ GP VISITS (406) - MEDICAL MANAGEMENT BARRIER ALSO.	IMPACT - FINANCIAL - RATIONING MEDS, GP VISITS ARE EXPENSIVE.
	P1: PSYCHOLOGICAL IMPACT - ANXIETY ABOUT FUTURE JOBS (247). P1: IMPACT - PSYCHOLOGICAL - ANXIETY AND PLANNING GOES INTO WEEK (343). P1: IMPACT - PSYCHOLOGICAL - HAVING TO DECIDE WHAT DAYS TO BE SICK AND OK IS DIFFICULT AND STRESSFUL (421). P1: IMPACT - PSYCHOLOGICAL - LONELY (OUTCAST) (265).P1: MIGRAINE IMPACT - HIGH (247). P1: IMPACT - INCONVENIENT (318). P1: IMPACT - ALLEVIATE BURDEN ON OTHERS …	IMPACT - OVERALL HIGH, INCONVENIENT, BURDEN ON OTHERS, LONELY (OUTCAST). ANXIETY ABOUT FUTURE JOBS, ANXIETY AND PLANNING HAS TO GO INTO WEEK, STRESSFUL, HAVING TO DECIDE WHAT DAYS TO BE SICK AND OK. NHMA - WOULD BE A HUGE RELIEF.

## Sheet: P2
THEME	SUBTHEME	SUMMARY
1. KNOWLEDGE	P2: MIGRAINE KNOWLEDGE - INFORMED ABOUT SURGERY AND FACIAL ANATOMY (231). P2: KNOWLEDGE OF OTHER TREATMENTS - ACUPUNCTURE AND PIERCINGS - NOT CONVINCED (434)	KNOWLEDGE - OTHER TREATMENTS - SURGERY (FACIAL/JAW CONNECTION). ACUPUNCTURE AND DAITH - DUBIOUS.
2. PROFILE	P2: MIGRAINE PROFILE - SEVERE AS A CHILD (315). MIGRAINE PROFILE: RECURRENT OR 3 DAY SPAN AND CAN LAST 3 DAYS AT A TIME AND CAN GET THEM 3 DAYS PER WEEK (97-112)	PROFILE - CHILD - SEVERE. FREQUENCY - RECURRENT, 3 DAY SPAN, 3 DAYS PER WEEK.
	P2: MIGRAINE PROFILE - VISUAL DEFICITS, FATIGUE, TEMPERATURE REGULATION, PHOTOPHOBIA (294). P2: MIGRAINE PROFILE -PAIN (315).	PROFILE - VISUAL DEFICITS, PHOTOPHOBIA, PAIN, FATIGUE, TEMPERATURE REGULATION.
3. MANAGEMENT	P2: SELF MANAGEMENT - SLEEP AND DARKNESS (97)	SELF MANAGEMENT - SLEEP, DARKNESS. DUBIOUS ABOUT PIERCINGS/NEEDLES.
	P2: SELF-MANAGEMENT BARRIER - SELF MANAGEMENT - DIDN’T THINK TO TRY HEAT ON JAW (220). P2: MANAGEMENT BARRIER - LECTURERS NOT ADHERING TO ACCOMODATIONS (294).	SELF-MANAGEMENT BARRIER - DIDNT THINK TO TRY HEAT ON JAW. OTHER BARRIERS - LECTURERS NOT ADHERING TO ACCOMS.
	P2: SELF-MANAGEMENT FACILITATOR - P2: MANAGEMENT FACILITATORS - SUPPORT - OLDER FRIENDS ARE SUPPORTIVE (309). P2: MANAGEMENT SUPPORTS - GOT INTO UCD USING DARE (344).. P2: RESEARCH SUGGESTIONS - EXERCISE VERSUS SEDENTARISM IN MIGRAINES (386)	SELF-MANAGEMENT FACILITATOR - UNIVERSITY (DISBAILITY ACCESS ROUTE). OLDER FRIENDS SUPPORTIVE. INTERESTED IN RESEARCH STUDIES - EXERCISE AND MIGRAINE.
	P2: MANAGEMENT SATISFACTION P2: MEDICAL MANAGEMENT - MEDS CAN HELP ALSO BUT SLEEP THE BEST (97). P2: MEDS - TRIPTAN, MOTILIUM, CODEINE (128-136). P2: MANAGEMENT - OTHER HCPS - MAXILLOFACIAL SURGERY (220). P2: MEDICAL MANAGEMENT BARRIER - TONGUE SURGERY UNSUCCESSFUL (220)	MANAGEMENT SATISFACTION MEDS- TRIPTAN, ANTIEMETIC, OPIATE. MEDS CAN HELP BUT SLEEP BEST. TONGUE TIE SURGERY - JAW CONNECTION. MEDICAL MANAGEMENT BARRIER - TONGUE SURGERY UNSUCCESFUL.
4. IMPACT	P2: IMPACT - ACADEMIC IMPACT DUE TO LACK OF ACCOMODATIONS BEING ADHERED TO (294).	IMPACT - ACADEMIC - DEADLINES
	P2: IMPACT - SOCIAL LIFE (315). P2: IMPACT SOCIAL LIFE - ALCOHOL (294). P2: IMPACT RELATIONSHIPS (294). P2: IMPACT - RELATIONSHIPS - MAKING NEW CONNECTIONS (309). P2: MIGRAINE IMPACT - SOMETIMES CANNOT EXERCISE DURING MIGRAINE (377).	IMPACT - SOCIAL LIFE, ALCOHOL. IMPACT - RELATIONSHIPS - MAKING NEW CONNECTIONS. EXERCISE - CANNOT EXERCISE DURING MIGRAINE.
	P2: IMPACT - PSYCHOLOGICAL - WOULD HAVE LIKED TO SEE WHAT COULD HAVE ACHIEVED IF DID NOT HAVE MIGRAINE AND THE ACADEMIC IMPACT (SCHOOL) THAT CAME WITH IT (351). P2: IMPACT - ISOLATING (315). P2: EXPERIENCE - NHMA - RELIEF - REALISE FULL POTENTIAL (344).	IMPACT - PSYCHOLOGICAL - ISOLATING. NHMA - RELIEF. PROSPECTS: REALISE POTENTIAL.

## Sheet: P3
THEME	SUBTHEME	SUMMARY
1. KNOWLEDGE	P3: MIGRAINE KNOWLEDGE - DIDN’T ASSOCIATE TEETH GRINDING WITH MIGRAINE (239). P3: KNOWLEDGE ACQUISITION - ACUPUNCTURE/DAITH (444). HEARD ABOUT ACUPUNCTURE/DAITH - SOCIAL MEDIA/POP SCIENCE (444)	KNOWLEDGE - DIDNT ASSOCIATE TEETH/JAW GRINDING WITH MIGRAINE. OTHER TX - HEARD OF ACUPUNCTURE/DAITH.
	P3: KNOWLEDGE ACQUISITION - GP, MAI, NHS (10). P3: KNOWLEDGE ACQUSITION - DENTIST (239). HEARD ABOUT ACUPUNCTURE/DAITH - SOCIAL MEDIA/POP SCIENCE (444).	KNOWLEDGE ACQUISITION - GP/DENTIST, MAI, NHS - VERIFIABLE SOURCES. DAITH - POP SCIENCE - DID TRY IT.
2. PROFILE	P3: TRIGGERS/INTENSIFIERS - THEY SAID ASSOCIATED WITH - STRESS, HORMONES (7). P3: MIGRAINE INTENSIFIERS stress and lack of sleep (140).P3: MIGRAINE INTENSIFIERS - LACK OF SLEEP, STRESS (140). P3: MIGRAINE INTENSIFIER - CARDIO CAN INTENSIFY (402).	TRIGGERS - STRESS, HORMONES. INTENSIFIERS - STRESS, LACK OF SLEEP, CARDIO.
	P3: EXPERIENCE - NJH (7). P3: PRODROME - HEADACHE FROM BEHIND EYES, ATTACK - NAUSEA, PHOTOPHOBIA, OSMOPHOBIA, THROBBING PAIN BEHIND EYES (20). P3: MIGRAINE PROFILE - PRODROME - CANNOT CONCENTRATE OR SPEAK (282).	EXPERIENCE - NJH. PRODROME - HEADACHE BEHIND EYES, COGNITIVE DYSFUNCTION, APHASIA. ATTACK - PHOTOPHOBIA, OSMOPHOBIA, NAUSEA. THROBBING HEADACHE.
	P3: MIGRAINE PROFILE - DURATION - W/O MEDS LAST ONE DAY, MULTIPLE MIGRAINES T/O THE WEEK (67). P3: PROFILE - FREQUENCY = ONCE EVERY TWO WEEKS, WITH OR WITHOUT MEDS (67). P3: MIGRAINE PROFILE - ONE EVERY TWO WEEKS (140). P3: SEVERITY - MEDICATION DECREASES SEVERITY AND STOPS MULTIPLE MIGRAINES (67). P3: MIGRAINE PROFILE - HAS HAD FOR 3 YEARS (328).	PROFILE - FREQUENCY = 1 X 2 WEEKS,W OR W/O MEDS. SEVERITY - MEDICATION DECREASES SEVERITY, STOPS MULTIPLE MIGRAINES. DURATION - W/O MEDS LAST ONE DAY, MULTIPLE MIGRAINES T/O THE WEEK. HAS HAD FOR 3 YEARS.
3. MANAGEMENT	P3: SELF MANAGEMENT - FULL SLEEP STOPS IT BUT SMALL NAP DOES NOT, REDUCES SEVERITY (90).P3: OTHER TREATMENTS - ACUPUNCTURE AND PIERCINGS - HAVE TRIED IT BUT NO DIFFERENCE (440) (434).	SELF-MANAGEMENT - FULL SLEEP/NAP. OTHER TXS - TRIED DAITH.
	P3: SELF-MANAGEMENT BARRIER - NOT ALWAYS POSSIBLE TO IMPLEMENT STRATEGY (84). FULL SLEEP STOPS IT BUT SMALL NAP DOES NOT, REDUCES SEVERITY (90).OTHER TREATMENTS - ACUPUNCTURE AND PIERCINGS - HAVE TRIED IT BUT NO DIFFERENCE (440) (434).	SELF-MANAGEMENT BARRIER - FULL SLEEP STOPS BUT NAP DOES NOT. NOT ALWAYS POSSIBLE TO IMPLEMENT. OTHER TXS - TRIED DAITH BUT NO DIFFERENCE.
	P3: SELF-MANAGEMENT FACILITATORS - UNIVERSITY ACCOMS - HELPFUL (276), DISABILITY SERVICE GOOD (282)	SELF-MANAGEMENT FACILITATOR - UNIVERSITY SUPPORTS - DISABILITY SERVICES GOOD.
	P3: MANAGEMENT SATISFACTION - CLINICIAN ATTENDANCE - GO IF WANT SOMETHING CHANGED, HASN’T BEEN IN A YEAR, AWAITING ON NEURO REFERRAL (159). P3: MANAGEMENT SATISFACTION - NEUROLOGIST WAITING LIST - LIMBO (417). P3: MANAGEMENT SATISFACTION - FEELS LISTENED TO (199). P3: MIGRAINE MEDICAL MANAGEMENT - WAS TRYING DIFFERENT MEDS (169). P3: MEDICAL MANAGEMENT - TRIPTAN, NSAID - DOESN’T ALWAYS WORK (84).…	MEDS - TRYING DIFFERENT MEDS. TRIPTANS, NSAIDS. MEDS DONT ALWAYS WORK, DONT STOP BUT STOP INTENSITY/SEVERITY. NEED TIME TO SEE IF WORKING. SIDE EFFECTS. FINANCE COULD BE A BARRIER ALSO. MANAGEMENT SATISFACTION - IRREGULAR CLINICIAN ATTENDANCE, GO IF WANT SOMETHING CHANGED. ON NEURO WAITING LIST. FEELS LISTENED TO.
4. IMPACT	P3: IMPACT - DISRUPTIVE - RELATIONSHIPS (322). , DAILY LIFE - TIMELOSS (ATTENDING SPECIALIST) (175).	IMPACT - RELATIONSHIPS - DISRUPTIVE. TIMELOSS ATTENDING SPECIALISTS.
	P3: IMPACT - PSYCHOLOGICAL - ANXIETY ABOUT FUTURE JOBS (276).P3: IMPACT - DISRUPTIVE (276). P3: EXPERIENCE - NHMA - RELIEF, DID WELL FOR HAVING MIGRAINE BUT WOULD LIKE TO SEE WHAT COULD DO WITHOUT IT (359).	IMPACT - PSYCHOLOGICAL - ANXIETY ABOUT FUTURE JOBS. DISRUPTIVE. PROSPECTS: WOULD HAVE LIKED TO SEE WHAT COULD HAVE ACCOMPLISHED W/O MIGRAINE.
	P3: IMPACT - FINANCIAL (175). P3: IMPACT - FINANCIAL - RATIONING OF MEDS (412).	IMPACT - FINANCIAL - RATIONING OF MEDS.

[truncated: 17 more sheets: P4, P5, P6, P7, P8, P9, P10, P11, P12, P13, P14, P15, P16, P17, P18, P19, P20]
